# Supplementary material for: The Genome of the “Sea Vomit” Didemnum vexillum
Source: Life (Basel). 2021 Dec 10;11(12):1377. doi: 10.3390/life11121377 (PMC8704543; doi:10.3390/life11121377)
Supplement: Supplementary file 1 [file life-11-01377-s001.zip]

Archive with 57 entries (55 files):
- Figures/
- Figures/.DS_Store
- Figures/alignProteins.pdf
- Figures/busco_figure.pdf
- Figures/clusters-GO-supplemental.pdf
- Figures/comparison_freq_tRNAs.pdf
- Figures/complete_distribution_nbits.pdf
- Figures/complete_haro_nBitcore.pdf
- Figures/Correct_Pacbio.pdf
- Figures/density-threshold-value.pdf
- Figures/distribution-proteins-clade-final.pdf
- Figures/distribution-species-clade-final.pdf
- Figures/distributions_negative.pdf
- Figures/distributions_true.pdf
- Figures/distribution_length_contigs.pdf
- Figures/distribution_repetitions_contigs.pdf
- Figures/dive-enrichment-complete.pdf
- Figures/DiveC-trna-resume.pdf
- Figures/dvex_alignment_example.png
- Figures/finalAlignMTF.pdf
- Figures/finalMito.pdf
- Figures/final_sizeGC_end.pdf
- Figures/genomeMtAlignmentFinalDvex.pdf
- Figures/genomescope_profile.png
- Figures/genomescope_profile_old.png
- Figures/homeobox-complete.pdf
- Figures/merqury_profile.png
- Figures/miRNA-matrix-accepted-final.pdf
- Figures/miRNAstructuralgroups.pdf
- Figures/mirnaturemirfix.pdf
- Figures/numberTranscriptsSize.pdf
- Figures/other-groups.pdf
- Figures/protein-enrichment-GO-A.pdf
- Figures/protein-enrichment-GO-B.pdf
- Figures/repeats.png
- Figures/revigo_treemap_colonial.pdf
- Figures/revigo_treemap_olfactores.pdf
- Figures/revigo_treemap_solitary.pdf
- Figures/revigo_treemap_tunicata.pdf
- Figures/revigo_treemap_vertebrata.pdf
- Figures/rmst_distribution.pdf
- Figures/RUNT.pdf
- Figures/skeletoProteins.pdf
- Figures/SOX.pdf
- Figures/Subreads_distribution.png
- Figures/withRelationDataset.png
- supp.aux
- supp.log
- supp.lol
- supp.out
- supp.pdf
- supp.synctex.gz
- supp.tex
- SupplementalFile2/
- SupplementalFile2/mtDNA_didemnum_vexillum.gff
- SupplementalFile2/Phylogenetic_analysis_Dvex.tar.gz
- SupplementalFile2/table_1_Didemnum_vexillum_ncRNA_annotation.txt
