# Supplementary material for: The Genome of the “Sea Vomit” Didemnum vexillum
Source: Life (Basel). 2021 Dec 10;11(12):1377. doi: 10.3390/life11121377 (PMC8704543; doi:10.3390/life11121377)
Supplement: Supplementary file 1 [file life-11-01377-s001.zip › supp.aux]

\relax 
\providecommand\hyper@newdestlabel[2]{}
\bbl@cs{beforestart}
\providecommand\HyperFirstAtBeginDocument{\AtBeginDocument}
\HyperFirstAtBeginDocument{\ifx\hyper@anchor\@undefined
\global\let\oldcontentsline\contentsline
\gdef\contentsline#1#2#3#4{\oldcontentsline{#1}{#2}{#3}}
\global\let\oldnewlabel\newlabel
\gdef\newlabel#1#2{\newlabelxx{#1}#2}
\gdef\newlabelxx#1#2#3#4#5#6{\oldnewlabel{#1}{{#2}{#3}}}
\AtEndDocument{\ifx\hyper@anchor\@undefined
\let\contentsline\oldcontentsline
\let\newlabel\oldnewlabel
\fi}
\fi}
\global\let\hyper@last\relax 
\gdef\HyperFirstAtBeginDocument#1{#1}
\providecommand\HyField@AuxAddToFields[1]{}
\providecommand\HyField@AuxAddToCoFields[2]{}
\providecommand \oddpage@label [2]{}
\babel@aux{english}{}
\@writefile{toc}{\contentsline {section}{\numberline {1}DNA extraction from \textit  {D.\ vexillum}}{1}{section.1}\protected@file@percent }
\@writefile{lot}{\contentsline {table}{\numberline {1}{\ignorespaces Summary of $29$ DNA extractions on \textit  {D.\ vexillum}. Extraction dates: $^{J}$: July 2015. $^{O}$: October 2015. $^{D}$: Second week of December, 2015. $^{F}$: February 2016. $^a$: \texttt  {GiMaRIS} collection number AG4844.\relax }}{1}{table.caption.1}\protected@file@percent }
\providecommand*\caption@xref[2]{\@setref\relax\@undefined{#1}}
\newlabel{tab:extractions}{{1}{1}{Summary of $29$ DNA extractions on \textit {D.\ vexillum}. Extraction dates: $^{J}$: July 2015. $^{O}$: October 2015. $^{D}$: Second week of December, 2015. $^{F}$: February 2016. $^a$: \texttt {GiMaRIS} collection number AG4844.\relax }{table.caption.1}{}}
\@writefile{toc}{\contentsline {section}{\numberline {2}Data preprocessing and pre-assembling}{2}{section.2}\protected@file@percent }
\@writefile{lof}{\contentsline {figure}{\numberline {1}{\ignorespaces Size distribution of sequenced PacBio SubReads from eleven SMRT PacBio cells. The output of sequencing for each cell is plotted: PacBio raw (SubReads) counts in X axis and in Y axis the length in kilobase pair (kbp) for the PacBio raw (SubReads).\relax }}{2}{figure.caption.2}\protected@file@percent }
\newlabel{fig:headmap_Pacbio_dvex}{{1}{2}{Size distribution of sequenced PacBio SubReads from eleven SMRT PacBio cells. The output of sequencing for each cell is plotted: PacBio raw (SubReads) counts in X axis and in Y axis the length in kilobase pair (kbp) for the PacBio raw (SubReads).\relax }{figure.caption.2}{}}
\@writefile{lot}{\contentsline {table}{\numberline {2}{\ignorespaces Data used to be run on the new hybrid assembly.\relax }}{2}{table.caption.3}\protected@file@percent }
\newlabel{correccion}{{2}{2}{Data used to be run on the new hybrid assembly.\relax }{table.caption.3}{}}
\newlabel{MetricasDvex}{{2}{2}{Data used to be run on the new hybrid assembly.\relax }{table.caption.3}{}}
\citation{jackman:2017}
\citation{ye:2016}
\citation{di:2020}
\citation{Gatter:20a}
\citation{ruan:2020}
\citation{gurevich:2013}
\citation{gurevich:2013}
\citation{Simao:2015}
\citation{robinson:2011}
\citation{Simao:2015}
\citation{robinson:2011}
\citation{marccais:2011}
\citation{ranallo:2020}
\citation{rhie:2020}
\citation{garrison:2012}
\citation{ranallo:2020}
\@writefile{toc}{\contentsline {section}{\numberline {3}Alternative Assembly Strategies}{3}{section.3}\protected@file@percent }
\newlabel{sec:AAS}{{3}{3}{Alternative Assembly Strategies}{section.3}{}}
\@writefile{lot}{\contentsline {table}{\numberline {3}{\ignorespaces Assemblies obtained with alternative strategies. Tools were used as recommended by the respective developers. Genome statistics are given for independent assemblies (Genome Size, Number of Contigs), and in comparison to the assembly described in the previous section (computed with QUAST \cite  {gurevich:2013}). We report the number of contigs not matching to the reference (Disjunct Contigs) and the fraction of the reference that is covered by the alternative assembly (Match Fraction). The covered fraction is likely underestimated due to the high level of alignment noise breaking up true matches. Completeness was evaluated by Benchmarking Universal Single-Copy Orthologs (\texttt  {BUSCO}) using the metazoan lineage, as the percentage of (partially) assembled genes.\relax }}{3}{table.caption.5}\protected@file@percent }
\newlabel{tab:alt_assembly}{{3}{3}{Assemblies obtained with alternative strategies. Tools were used as recommended by the respective developers. Genome statistics are given for independent assemblies (Genome Size, Number of Contigs), and in comparison to the assembly described in the previous section (computed with QUAST \cite {gurevich:2013}). We report the number of contigs not matching to the reference (Disjunct Contigs) and the fraction of the reference that is covered by the alternative assembly (Match Fraction). The covered fraction is likely underestimated due to the high level of alignment noise breaking up true matches. Completeness was evaluated by Benchmarking Universal Single-Copy Orthologs (\texttt {BUSCO}) using the metazoan lineage, as the percentage of (partially) assembled genes.\relax }{table.caption.5}{}}
\@writefile{toc}{\contentsline {section}{\numberline {4}Analysis of Genetic Variance}{3}{section.4}\protected@file@percent }
\newlabel{sec:gen_variance}{{4}{3}{Analysis of Genetic Variance}{section.4}{}}
\citation{rhie:2020}
\@writefile{lof}{\contentsline {figure}{\numberline {2}{\ignorespaces Short reads mapped to the \textit  {D.\ vexillum} genome assembly at the locus of typical single copy orthologs predicted by \texttt  {BUSCO} \cite  {Simao:2015} A) EOG091G0VTN ribosomal protein L14 and B) ribosomal protein L37a. The regions show extensive and (partially) systematic genetic variation. The image was generated with IGV \cite  {robinson:2011}. Colored reads indicate unexpected insert sizes or mate-pairs on other scaffolds. Base variants are marked as colored bars. On top DNA-seq coverage is shown for both \texttt  {BUSCO} genes.\relax }}{4}{figure.caption.6}\protected@file@percent }
\newlabel{fig:align_example}{{2}{4}{Short reads mapped to the \textit {D.\ vexillum} genome assembly at the locus of typical single copy orthologs predicted by \texttt {BUSCO} \cite {Simao:2015} A) EOG091G0VTN ribosomal protein L14 and B) ribosomal protein L37a. The regions show extensive and (partially) systematic genetic variation. The image was generated with IGV \cite {robinson:2011}. Colored reads indicate unexpected insert sizes or mate-pairs on other scaffolds. Base variants are marked as colored bars. On top DNA-seq coverage is shown for both \texttt {BUSCO} genes.\relax }{figure.caption.6}{}}
\@writefile{lof}{\contentsline {figure}{\numberline {3}{\ignorespaces $K$-mer spectra and fitted models for Illumina short reads ($k=21$). Designated erroneous $k$-mers largely overlap the predicted genome. The distance between unique sequence and full model, at a ``read error rate'' of \num {3}\%, which cannot realistically be explained by technical error rate of the Illumina reads, but rather signifies a high diversity in the predicted genome. X-axis: $k$-mer frequency, Y axis: $k$-mer multiplicity (i.e. coverage).\relax }}{5}{figure.caption.7}\protected@file@percent }
\newlabel{fig:kmer_GenomeScope}{{3}{5}{$K$-mer spectra and fitted models for Illumina short reads ($k=21$). Designated erroneous $k$-mers largely overlap the predicted genome. The distance between unique sequence and full model, at a ``read error rate'' of \num {3}\%, which cannot realistically be explained by technical error rate of the Illumina reads, but rather signifies a high diversity in the predicted genome. X-axis: $k$-mer frequency, Y axis: $k$-mer multiplicity (i.e. coverage).\relax }{figure.caption.7}{}}
\@writefile{lof}{\contentsline {figure}{\numberline {4}{\ignorespaces Copy number spectrum plot generated by Merqury for $k$-mers ($k=21$ as recommended by the developers) of Illumina short reads plotted as stacked histograms coloured by the copy numbers in our newly assembled genome. Only a low level of duplication is detected. Noisy $k$-mer overlay genome peak. X-axis: k-mer count, Y axis: $k$-mer multiplicity (i.e. coverage).\relax }}{5}{figure.caption.8}\protected@file@percent }
\newlabel{fig:kmer_merqury}{{4}{5}{Copy number spectrum plot generated by Merqury for $k$-mers ($k=21$ as recommended by the developers) of Illumina short reads plotted as stacked histograms coloured by the copy numbers in our newly assembled genome. Only a low level of duplication is detected. Noisy $k$-mer overlay genome peak. X-axis: k-mer count, Y axis: $k$-mer multiplicity (i.e. coverage).\relax }{figure.caption.8}{}}
\@writefile{toc}{\contentsline {section}{\numberline {5}Post-processing genome polishing}{6}{section.5}\protected@file@percent }
\newlabel{sec:postprocessing}{{5}{6}{Post-processing genome polishing}{section.5}{}}
\@writefile{toc}{\contentsline {section}{\numberline {6}Re-annotation of the {\it  Didemnum vexillum\/} genome}{6}{section.6}\protected@file@percent }
\newlabel{sec:annotation}{{6}{6}{Re-annotation of the {\it Didemnum vexillum\/} genome}{section.6}{}}
\citation{velandia2016a}
\@writefile{lof}{\contentsline {figure}{\numberline {5}{\ignorespaces Features from repeated-blocks on \textit  {D.\ vexillum} contigs that reported ncRNA candidates. \textbf  {A.} Distribution of repeated blocks along all the contigs. \textbf  {B.} Distribution of lengths of all repeated-blocks. \textbf  {C.} Number of repeated-blocks (\emph  {Num}) against their lengths, defined threshold values are shown as intersecting lines on axis, based on this classification, the \emph  {Repetitive} blocks help to discriminate between repeated and non-repeated contigs (see main text).\relax }}{7}{figure.caption.11}\protected@file@percent }
\newlabel{fig:featuresBlocks}{{5}{7}{Features from repeated-blocks on \textit {D.\ vexillum} contigs that reported ncRNA candidates. \textbf {A.} Distribution of repeated blocks along all the contigs. \textbf {B.} Distribution of lengths of all repeated-blocks. \textbf {C.} Number of repeated-blocks (\emph {Num}) against their lengths, defined threshold values are shown as intersecting lines on axis, based on this classification, the \emph {Repetitive} blocks help to discriminate between repeated and non-repeated contigs (see main text).\relax }{figure.caption.11}{}}
\@writefile{lot}{\contentsline {table}{\numberline {4}{\ignorespaces Transcript number summary from \textit  {D.\ vexillum} annotated genes.\relax }}{8}{table.caption.13}\protected@file@percent }
\newlabel{tab:sizesTranscripts}{{4}{8}{Transcript number summary from \textit {D.\ vexillum} annotated genes.\relax }{table.caption.13}{}}
\@writefile{lof}{\contentsline {figure}{\numberline {6}{\ignorespaces Frequency of the number of transcripts along genes from \textit  {D.\ vexillum}.\relax }}{8}{table.caption.13}\protected@file@percent }
\newlabel{fig:transcripts}{{6}{8}{Frequency of the number of transcripts along genes from \textit {D.\^^Mvexillum}.\relax }{table.caption.13}{}}
\@writefile{lot}{\contentsline {table}{\numberline {5}{\ignorespaces Homologs of the biggest protein products of \texttt  {Divexi.CG.Dive2019.scaffold15233-size8129.g20706} which reported the largest number of transcripts on the \textit  {D.\ vexillum} annotation. Data obtained by \texttt  {phmmer} against UniprotKB database.\relax }}{8}{table.caption.15}\protected@file@percent }
\newlabel{tab:transcriptExample}{{5}{8}{Homologs of the biggest protein products of \texttt {Divexi.CG.Dive2019.scaffold15233-size8129.g20706} which reported the largest number of transcripts on the \textit {D.\^^Mvexillum} annotation. Data obtained by \texttt {phmmer} against UniprotKB database.\relax }{table.caption.15}{}}
\newlabel{RF1}{9}
\@writefile{lot}{\contentsline {table}{\numberline {6}{\ignorespaces Final results from annotation of candidates of Hox gene family in the \textit  {D.\ vexillum} genome. \textbf  {A}: Anterior, \textbf  {C}: Central, \textbf  {AP}: Ancestral Posterior. NA\spacefactor \@m {}: not available. Species labels: \textbf  {Brla}: \textit  {Branchiostoma lanceolatum}, \textbf  {Ciin}: \textit  {C.\ intestinalis}, \textbf  {Haro}: \textit  {H.\ roretzi}, \textbf  {Hefr}: \textit  {Heterodontus francisci}, \textbf  {Lame}: \textit  {Latimeria menadoensis}, \textbf  {Bosc}: \textit  {B.\ schlosseri}, \textbf  {Ciro}: \textit  {C.\ robusta}, \textbf  {Cisa}: \textit  {C.\ savignyi}, \textbf  {Bole}:\textit  {B.\ leachii}, \textbf  {Oidi}: \textit  {O.\ dioica}.\relax }}{9}{table.caption.17}\protected@file@percent }
\newlabel{tab:hox}{{6}{9}{Final results from annotation of candidates of Hox gene family in the \textit {D.\ vexillum} genome. \textbf {A}: Anterior, \textbf {C}: Central, \textbf {AP}: Ancestral Posterior. NA\@: not available. Species labels: \textbf {Brla}: \textit {Branchiostoma lanceolatum}, \textbf {Ciin}: \textit {C.\ intestinalis}, \textbf {Haro}: \textit {H.\ roretzi}, \textbf {Hefr}: \textit {Heterodontus francisci}, \textbf {Lame}: \textit {Latimeria menadoensis}, \textbf {Bosc}: \textit {B.\ schlosseri}, \textbf {Ciro}: \textit {C.\ robusta}, \textbf {Cisa}: \textit {C.\ savignyi}, \textbf {Bole}:\textit {B.\ leachii}, \textbf {Oidi}: \textit {O.\ dioica}.\relax }{table.caption.17}{}}
\@writefile{lot}{\contentsline {table}{\numberline {7}{\ignorespaces Annotated \textit  {loci} in the draft version of \textit  {D.\ vexillum} that reported more than one mapping position on the new alignment. Old coordinates are reported as: Name, Chromosome, Strand, Start, End. New coordinates are reported as: Chromosome, Start-End, Strand, (Bitscore, E-Value)\relax }}{10}{table.caption.19}\protected@file@percent }
\newlabel{tab:mapping}{{7}{10}{Annotated \textit {loci} in the draft version of \textit {D.\^^Mvexillum} that reported more than one mapping position on the new alignment. Old coordinates are reported as: Name, Chromosome, Strand, Start, End. New coordinates are reported as: Chromosome, Start-End, Strand, (Bitscore, E-Value)\relax }{table.caption.19}{}}
\citation{velandia2016a}
\citation{Bermudez-Santana2010}
\citation{velandia2016a}
\citation{velandia2016a}
\citation{RNAcentral2018}
\citation{Yazbeck2019}
\@writefile{lot}{\contentsline {table}{\numberline {8}{\ignorespaces Presence/absence of housekeeping snRNA candidates on tunicates genomes. Reported tags are used to report the obtained values after evaluation by \texttt  {cmsearch}: \textbf  {B}: bitscore, \textbf  {E}: E-value and \textbf  {N}:Number of true candidates, if more than one candidate was reported the average of the bitscore and E-value are shown.\relax }}{11}{table.caption.21}\protected@file@percent }
\newlabel{tab:otherRNAs}{{8}{11}{Presence/absence of housekeeping snRNA candidates on tunicates genomes. Reported tags are used to report the obtained values after evaluation by \texttt {cmsearch}: \textbf {B}: bitscore, \textbf {E}: E-value and \textbf {N}:Number of true candidates, if more than one candidate was reported the average of the bitscore and E-value are shown.\relax }{table.caption.21}{}}
\citation{Lorenz2011}
\@writefile{lof}{\contentsline {figure}{\numberline {7}{\ignorespaces Update of tRNA genes annotation on the new assembly from \textit  {D.\ vexillum} genome. Labels are: \textbf  {OLD} for the reported assembly in \cite  {velandia2016a} and \textbf  {NEW} for this study.\relax }}{12}{figure.caption.23}\protected@file@percent }
\newlabel{fig:trnaCount}{{7}{12}{Update of tRNA genes annotation on the new assembly from \textit {D.\ vexillum} genome. Labels are: \textbf {OLD} for the reported assembly in \cite {velandia2016a} and \textbf {NEW} for this study.\relax }{figure.caption.23}{}}
\@writefile{lof}{\contentsline {figure}{\numberline {8}{\ignorespaces tRNA clusters on \textit  {D.\ vexillum}\relax }}{12}{figure.caption.24}\protected@file@percent }
\newlabel{fig:trnaClusters}{{8}{12}{tRNA clusters on \textit {D.\ vexillum}\relax }{figure.caption.24}{}}
\citation{Weinberg:2011}
\citation{Weinberg:2011}
\@writefile{lof}{\contentsline {figure}{\numberline {9}{\ignorespaces Summary of annotation of mature sequences methods. Starting with CM seed sequences from \texttt  {RFAM} and based on their databases annotation (on \texttt  {RNACentral} and \texttt  {miRBase}), hairpins are classified and analyzed, as described earlier. After some processing, reported mature positions are corrected using \texttt  {MIRfix}. Final output consists on the position of the mature inside its harboring hairpin, the corrected fasta sequences and a structural alignment of the miRNA family. Inside the example $A$ represents a sequence inside the structural alignment.\relax }}{13}{figure.caption.26}\protected@file@percent }
\newlabel{fig:mirnannotation}{{9}{13}{Summary of annotation of mature sequences methods. Starting with CM seed sequences from \texttt {RFAM} and based on their databases annotation (on \texttt {RNACentral} and \texttt {miRBase}), hairpins are classified and analyzed, as described earlier. After some processing, reported mature positions are corrected using \texttt {MIRfix}. Final output consists on the position of the mature inside its harboring hairpin, the corrected fasta sequences and a structural alignment of the miRNA family. Inside the example $A$ represents a sequence inside the structural alignment.\relax }{figure.caption.26}{}}
\@writefile{lof}{\contentsline {figure}{\numberline {10}{\ignorespaces Examples of miRNA candidates detected and validated on \textit  {D.\ vexillum}. Labels (\textit  {High}, \textit  {Medium} and \textit  {Low}) refer to the \textit  {tree edit distance} calculated for the reported secondary structure from reported \texttt  {RFAM} alignments and the same structure including the detected miRNA of the same family as explained on Figure S\ref  {fig:mirnannotation}. Secondary structures were generated with \texttt  {R2R}~\cite  {Weinberg:2011}, which provides annotations for sequence and structure conservation, as detailed in the provided legend.\relax }}{14}{figure.caption.27}\protected@file@percent }
\newlabel{fig:mirnaExamplesStructure}{{10}{14}{Examples of miRNA candidates detected and validated on \textit {D.\^^Mvexillum}. Labels (\textit {High}, \textit {Medium} and \textit {Low}) refer to the \textit {tree edit distance} calculated for the reported secondary structure from reported \texttt {RFAM} alignments and the same structure including the detected miRNA of the same family as explained on Figure S\ref {fig:mirnannotation}. Secondary structures were generated with \texttt {R2R}~\cite {Weinberg:2011}, which provides annotations for sequence and structure conservation, as detailed in the provided legend.\relax }{figure.caption.27}{}}
\@writefile{toc}{\contentsline {section}{\numberline {7}Detection and analysis of repeat elements}{14}{section.7}\protected@file@percent }
\newlabel{sec:repeatelements}{{7}{14}{Detection and analysis of repeat elements}{section.7}{}}
\newlabel{RF2}{15}
\@writefile{lof}{\contentsline {figure}{\numberline {11}{\ignorespaces Distribution of final set of miRNA families annotated on \textit  {D.\ vexillum}. Distribution axis corresponds to the taxonomic classification for the species that were reported on the \texttt  {stockholm} seed alignment for each miRNA family by \texttt  {RFAM}. Each family has two groups, represented by the divided panels, \textit  {VALID\_STR} and \textit  {NO\_VALID\_STR} which contains those \textit  {loci} that fit into the alignment or not, respectively. The \textit  {loci} count were performed for each family and for each panel. As a consequence, \textit  {loci} numbers are accounted by columns without considering rows.\relax }}{15}{figure.caption.28}\protected@file@percent }
\newlabel{fig:mirnaMatrix}{{11}{15}{Distribution of final set of miRNA families annotated on \textit {D.\ vexillum}. Distribution axis corresponds to the taxonomic classification for the species that were reported on the \texttt {stockholm} seed alignment for each miRNA family by \texttt {RFAM}. Each family has two groups, represented by the divided panels, \textit {VALID\_STR} and \textit {NO\_VALID\_STR} which contains those \textit {loci} that fit into the alignment or not, respectively. The \textit {loci} count were performed for each family and for each panel. As a consequence, \textit {loci} numbers are accounted by columns without considering rows.\relax }{figure.caption.28}{}}
\citation{Blanchoud2018}
\citation{Blanchoud2018}
\citation{Blanchoud2018}
\@writefile{lof}{\contentsline {figure}{\numberline {12}{\ignorespaces Distribution of RMST families along hemichordates, echinoderms and chordates. E-value are represented as Log $= \qopname  \relax m{max}(-\qopname  \relax o{log}_{2}(E_{value}))$, white colors corresponds to lower E-values, black squares indicate values close to 0. Name tags are described on main text. Genomes from \textit  {M.\ musculus} (GRCm38) and \textit  {H.\ sapiens} (GRCh38) were retrieved from Ensembl v.96.\relax }}{16}{figure.caption.30}\protected@file@percent }
\newlabel{fig:rmst}{{12}{16}{Distribution of RMST families along hemichordates, echinoderms and chordates. E-value are represented as Log $= \max (-\log _{2}(E_{value}))$, white colors corresponds to lower E-values, black squares indicate values close to 0. Name tags are described on main text. Genomes from \textit {M.\ musculus} (GRCm38) and \textit {H.\^^Msapiens} (GRCh38) were retrieved from Ensembl v.96.\relax }{figure.caption.30}{}}
\@writefile{lot}{\contentsline {table}{\numberline {9}{\ignorespaces Comparison of the percentage of the $7$ most common repetitive elements detected in \textit  {D.\ vexillum} and other $8$ tunicate species reported in \cite  {Blanchoud2018}. Species tags are: \textbf  {Bole}: \textit  {B.\ leachii} \textbf  {Bosc}: \textit  {B.\ schlosseri}, \textbf  {Ciro}: \textit  {C.\ robusta}, \textbf  {Cisa}: \textit  {C.\ savignyi}, \textbf  {Mlis}: \textit  {M.\ occidentalis}, \textbf  {Mlta}: \textit  {M.\ oculata}, \textbf  {Mata}: \textit  {M.\ oculata}, \textbf  {Oidi}: \textit  {O.\ dioica}, \textbf  {Dive}: \textit  {D.\ vexillum}.\relax }}{16}{table.caption.32}\protected@file@percent }
\newlabel{tab:repeatfamilies}{{9}{16}{Comparison of the percentage of the $7$ most common repetitive elements detected in \textit {D.\ vexillum} and other $8$ tunicate species reported in \cite {Blanchoud2018}. Species tags are: \textbf {Bole}: \textit {B.\ leachii} \textbf {Bosc}: \textit {B.\ schlosseri}, \textbf {Ciro}: \textit {C.\ robusta}, \textbf {Cisa}: \textit {C.\ savignyi}, \textbf {Mlis}: \textit {M.\ occidentalis}, \textbf {Mlta}: \textit {M.\ oculata}, \textbf {Mata}: \textit {M.\ oculata}, \textbf {Oidi}: \textit {O.\ dioica}, \textbf {Dive}: \textit {D.\ vexillum}.\relax }{table.caption.32}{}}
\@writefile{lof}{\contentsline {figure}{\numberline {13}{\ignorespaces Repeat detection work flow on \textit  {D.\ vexillum} genome.\relax }}{17}{figure.caption.31}\protected@file@percent }
\newlabel{fig:repeats}{{13}{17}{Repeat detection work flow on \textit {D.\ vexillum} genome.\relax }{figure.caption.31}{}}
\@writefile{lot}{\contentsline {table}{\numberline {10}{\ignorespaces Annotated ncRNAs families and \textit  {loci} (in parentheses) on \textit  {D.\ vexillum} genome. The final number of ncRNAs are addressed in the \emph  {Final} column and the corresponding annotation that shared genomic region with repetitive elements are shown in the \textit  {Masked} column.\relax }}{17}{table.caption.33}\protected@file@percent }
\newlabel{tab:maskedncRNAs}{{10}{17}{Annotated ncRNAs families and \textit {loci} (in parentheses) on \textit {D.\ vexillum} genome. The final number of ncRNAs are addressed in the \emph {Final} column and the corresponding annotation that shared genomic region with repetitive elements are shown in the \textit {Masked} column.\relax }{table.caption.33}{}}
\citation{Darling2010}
\citation{velandia2016a}
\citation{Wang2017}
\citation{Wang2017}
\citation{Kalvari:2018}
\@writefile{toc}{\contentsline {section}{\numberline {8}Mitochondrial DNA annotation}{18}{section.8}\protected@file@percent }
\@writefile{lof}{\contentsline {figure}{\numberline {14}{\ignorespaces Mitochondrial genome from \textit  {D.\ vexillum}. \textbf  {A} Pairwise alignment between the newly assembled mtDNA (located on scaffold scaffold1656-size16126) and the reported mtDNA (Accession number:NC\_026107). \textbf  {B} Distribution of reported sequences on the newly assembled mtDNA\spacefactor \@m {}. For practical means, inter-genic regions were not considered. Genes sizes and order is shown, including the tRNA elements (red bends) and rRNA (gray boxes).\relax }}{18}{figure.caption.34}\protected@file@percent }
\newlabel{fig:multipleAlignmentMT}{{14}{18}{Mitochondrial genome from \textit {D.\ vexillum}. \textbf {A} Pairwise alignment between the newly assembled mtDNA (located on scaffold scaffold1656-size16126) and the reported mtDNA (Accession number:NC\_026107). \textbf {B} Distribution of reported sequences on the newly assembled mtDNA\@. For practical means, inter-genic regions were not considered. Genes sizes and order is shown, including the tRNA elements (red bends) and rRNA (gray boxes).\relax }{figure.caption.34}{}}
\@writefile{toc}{\contentsline {section}{\numberline {9}Determination of covariance models thresholds}{18}{section.9}\protected@file@percent }
\citation{Fromm:2015}
\citation{Rice:2000}
\@writefile{lof}{\contentsline {figure}{\numberline {15}{\ignorespaces Graphic representation of a mitochondrial genome multiple alignment. Tunicata mt-DNA is represented along a coordinate system, which start from $0$ to the length of the mt-DNA\spacefactor \@m {}. The resulting alignment is centered on the conserved block along all genomes, which overlaps with the position of mt-LSU\spacefactor \@m {}. Other conserved blocks have been detected and are highlighted by the same color and the same corresponding joining line. Negative numbers along the coordinates are useless in terms of distances, otherwise these refer to a translocated region (i.e.\ \textit  {Cionas} comparison).\relax }}{19}{figure.caption.35}\protected@file@percent }
\newlabel{fig:mtDNAlign}{{15}{19}{Graphic representation of a mitochondrial genome multiple alignment. Tunicata mt-DNA is represented along a coordinate system, which start from $0$ to the length of the mt-DNA\@. The resulting alignment is centered on the conserved block along all genomes, which overlaps with the position of mt-LSU\@. Other conserved blocks have been detected and are highlighted by the same color and the same corresponding joining line. Negative numbers along the coordinates are useless in terms of distances, otherwise these refer to a translocated region (i.e.\ \textit {Cionas} comparison).\relax }{figure.caption.35}{}}
\citation{velandia2016a}
\citation{Wang2017}
\citation{Fromm:2015}
\citation{Wang2017}
\citation{Fromm:2015}
\citation{Wang2017}
\citation{Wang2017}
\newlabel{eq:1}{{1}{20}{Determination of covariance models thresholds}{equation.9.1}{}}
\@writefile{lof}{\contentsline {figure}{\numberline {16}{\ignorespaces Density distribution of normalized bitscore (nGA). \textbf  {exp} corresponds to results from structural alignments on \textit  {C.\ robusta} candidates with the \texttt  {blastn} number $4$, described in this study, it constitutes an `external' group of candidates, \textbf  {haro} represents evaluation of annotated candidates on \textit  {H.\ roretzi} genome \cite  {Wang2017}, \textbf  {rand} is the generated negative control and \textbf  {true} the results from sequence retrieved from \texttt  {MirGeneDB} \cite  {Fromm:2015}.\relax }}{21}{figure.caption.36}\protected@file@percent }
\newlabel{fig:distributionBit}{{16}{21}{Density distribution of normalized bitscore (nGA). \textbf {exp} corresponds to results from structural alignments on \textit {C.\^^Mrobusta} candidates with the \texttt {blastn} number $4$, described in this study, it constitutes an `external' group of candidates, \textbf {haro} represents evaluation of annotated candidates on \textit {H.\ roretzi} genome \cite {Wang2017}, \textbf {rand} is the generated negative control and \textbf {true} the results from sequence retrieved from \texttt {MirGeneDB} \cite {Fromm:2015}.\relax }{figure.caption.36}{}}
\@writefile{lof}{\contentsline {figure}{\numberline {17}{\ignorespaces Density distribution of Control Positive sequences. \textbf  {A.} Depicts the distribution of $nGA$ from control positive sequences. Previous structural evaluation in this control set was possible to know the annotated miRNA family, in this case `Same' corresponds to the evaluation with the same covariance model with the annotated family. The final evaluated number of results was \num {29962}, where \num {6441} were evaluated with the same miRNA covariance model and the rest \num {23521} not. From the `Same' group, in \textbf  {B}, was classified this density distribution by the criteria from \texttt  {cmsearch}, based on the default `inclusion threshold' (E-value $\le 0.01$).\relax }}{21}{figure.caption.37}\protected@file@percent }
\newlabel{fig:distributionTrue}{{17}{21}{Density distribution of Control Positive sequences. \textbf {A.} Depicts the distribution of $nGA$ from control positive sequences. Previous structural evaluation in this control set was possible to know the annotated miRNA family, in this case `Same' corresponds to the evaluation with the same covariance model with the annotated family. The final evaluated number of results was \num {29962}, where \num {6441} were evaluated with the same miRNA covariance model and the rest \num {23521} not. From the `Same' group, in \textbf {B}, was classified this density distribution by the criteria from \texttt {cmsearch}, based on the default `inclusion threshold' (E-value $\le 0.01$).\relax }{figure.caption.37}{}}
\@writefile{lof}{\contentsline {figure}{\numberline {18}{\ignorespaces Density distribution of Negative control sequences.\relax }}{22}{figure.caption.38}\protected@file@percent }
\newlabel{fig:distributionFalse}{{18}{22}{Density distribution of Negative control sequences.\relax }{figure.caption.38}{}}
\@writefile{lof}{\contentsline {figure}{\numberline {19}{\ignorespaces Evaluation of $nGA$ on reported candidates from \textit  {H.\ roretzi}\cite  {Wang2017}. $fT$ corresponds to the absolute frequency of the classified true candidates with the same annotated miRNA family and covariance model. $nGA$ represents the threshold $nGA$ value applied to classify the candidates. The frequency was calculated on all the reported conserved candidates from \textit  {H.\ roretzi} (n=$37$). From this set, $4$ families does not have a correspondent name on RFAM miRNA families (miR-3876, miR-3182, miR-3598 and miR-1502). Selected new threshold ($=0.32$) is depicted as an intercept on $x$ axis.\relax }}{22}{figure.caption.39}\protected@file@percent }
\newlabel{fig:distributionHaro}{{19}{22}{Evaluation of $nGA$ on reported candidates from \textit {H.\^^Mroretzi}\cite {Wang2017}. $fT$ corresponds to the absolute frequency of the classified true candidates with the same annotated miRNA family and covariance model. $nGA$ represents the threshold $nGA$ value applied to classify the candidates. The frequency was calculated on all the reported conserved candidates from \textit {H.\ roretzi} (n=$37$). From this set, $4$ families does not have a correspondent name on RFAM miRNA families (miR-3876, miR-3182, miR-3598 and miR-1502). Selected new threshold ($=0.32$) is depicted as an intercept on $x$ axis.\relax }{figure.caption.39}{}}
\citation{Satou:2019}
\citation{Lechner:2011}
\citation{Huerta-Cepas:2019}
\citation{Huerta-Cepas:2017}
\citation{Huerta-Cepas:2016}
\citation{Campbell:2014}
\@writefile{toc}{\contentsline {section}{\numberline {10}Close homology relations from \textit  {D.\ vexillum} proteins}{23}{section.10}\protected@file@percent }
\newlabel{sec:proteinhomologs}{{10}{23}{Close homology relations from \textit {D.\ vexillum} proteins}{section.10}{}}
\@writefile{lof}{\contentsline {figure}{\numberline {20}{\ignorespaces Distribution of homology relations of \textit  {D.\ vexillum} proteins.\relax }}{23}{figure.caption.40}\protected@file@percent }
\newlabel{fig:proteinsWithRelationHomology}{{20}{23}{Distribution of homology relations of \textit {D.\ vexillum} proteins.\relax }{figure.caption.40}{}}
\@writefile{lof}{\contentsline {figure}{\numberline {21}{\ignorespaces Number of \textit  {D.\ vexillum} proteins with close homologs in non-metazoan species. $N=1008$.\relax }}{24}{figure.caption.41}\protected@file@percent }
\newlabel{fig:relationwithOthers}{{21}{24}{Number of \textit {D.\ vexillum} proteins with close homologs in non-metazoan species. $N=1008$.\relax }{figure.caption.41}{}}
\@writefile{lof}{\contentsline {figure}{\numberline {22}{\ignorespaces Multiple protein alignments showing found relations between \textit  {C.\ robusta} and \textit  {D.\ vexillum} proteins: \textbf  {A.} Complete (Fragmented and Splitted) and \textbf  {B.} Incomplete. Alignment representation for each case is represented, \emph  {Ciona} protein colored in gray. Protein-coding gene coordinates are described on figure left side.\relax }}{25}{figure.caption.43}\protected@file@percent }
\newlabel{fig:relationProteinCionaDvex}{{22}{25}{Multiple protein alignments showing found relations between \textit {C.\^^Mrobusta} and \textit {D.\ vexillum} proteins: \textbf {A.} Complete (Fragmented and Splitted) and \textbf {B.} Incomplete. Alignment representation for each case is represented, \emph {Ciona} protein colored in gray. Protein-coding gene coordinates are described on figure left side.\relax }{figure.caption.43}{}}
\citation{Huerta-Cepas:2019}
\citation{Huerta-Cepas:2017}
\citation{Klopfenstein:2018}
\@writefile{toc}{\contentsline {section}{\numberline {11}Ontology annotation and enrichment analysis on protein ortholog groups}{26}{section.11}\protected@file@percent }
\@writefile{toc}{\contentsline {subsection}{\numberline {11.1}Results}{26}{subsection.11.1}\protected@file@percent }
\@writefile{toc}{\contentsline {subsubsection}{\numberline {11.1.1}Additional comparisons of shared ortholog groups}{26}{subsubsection.11.1.1}\protected@file@percent }
\newlabel{sec:shared-orthologs}{{11.1.1}{26}{Additional comparisons of shared ortholog groups}{subsubsection.11.1.1}{}}
\citation{Klopfenstein:2018}
\@writefile{lof}{\contentsline {figure}{\numberline {23}{\ignorespaces Description of detected orthologs along chordate species. \textbf  {A.} The number of detected proteins were classified according to the last defined clades. At the same time, the number of species that have an orthology candidates was considered. \textbf  {B.} Number of proteins that have been found along \texttt  {eggNOG} orthology groups. The results were discriminated based on the number of studied species that have reported orthologous sequences.\relax }}{27}{figure.caption.44}\protected@file@percent }
\newlabel{fig:distOrthClade}{{23}{27}{Description of detected orthologs along chordate species. \textbf {A.} The number of detected proteins were classified according to the last defined clades. At the same time, the number of species that have an orthology candidates was considered. \textbf {B.} Number of proteins that have been found along \texttt {eggNOG} orthology groups. The results were discriminated based on the number of studied species that have reported orthologous sequences.\relax }{figure.caption.44}{}}
\@writefile{lot}{\contentsline {table}{\numberline {11}{\ignorespaces Orthology groups with the highest number of proteins that were missing on \textit  {D.\ vexillum}. Ortholog accession numbers correspond to the database \texttt  {eggNOG}. Species labels are described on Section: RMST annotation.\relax }}{27}{table.caption.45}\protected@file@percent }
\newlabel{tab:missing}{{11}{27}{Orthology groups with the highest number of proteins that were missing on \textit {D.\ vexillum}. Ortholog accession numbers correspond to the database \texttt {eggNOG}. Species labels are described on Section: RMST annotation.\relax }{table.caption.45}{}}
\citation{Szklarczyk:2018}
\citation{Szklarczyk:2018}
\citation{Supek2011}
\citation{Supek2011}
\citation{Klopfenstein:2018}
\citation{Supek2011}
\citation{Klopfenstein:2018}
\@writefile{lof}{\contentsline {figure}{\numberline {24}{\ignorespaces Phylogenetic analisis of RUNX family.\relax }}{28}{figure.caption.46}\protected@file@percent }
\newlabel{fig:runt-complete}{{24}{28}{Phylogenetic analisis of RUNX family.\relax }{figure.caption.46}{}}
\@writefile{toc}{\contentsline {subsubsection}{\numberline {11.1.2}Complete specific GO annotation on \textit  {D.\ vexillum}}{28}{subsubsection.11.1.2}\protected@file@percent }
\@writefile{toc}{\contentsline {subsubsection}{\numberline {11.1.3}Shared enriched GO on chordata species}{28}{subsubsection.11.1.3}\protected@file@percent }
\@writefile{lof}{\contentsline {figure}{\numberline {25}{\ignorespaces Complete phylogenetic tree of the SOX family.\relax }}{29}{figure.caption.47}\protected@file@percent }
\newlabel{fig:sox-complete}{{25}{29}{Complete phylogenetic tree of the SOX family.\relax }{figure.caption.47}{}}
\@writefile{lof}{\contentsline {figure}{\numberline {26}{\ignorespaces Most frequent ontology terms in \textit  {D.\ vexillum} enriched orthology clusters. General categories were labeled with lower numbers whereas more specific categories with higher numbers.\relax }}{30}{figure.caption.48}\protected@file@percent }
\newlabel{fig:dvex_revigo_specific}{{26}{30}{Most frequent ontology terms in \textit {D.\ vexillum} enriched orthology clusters. General categories were labeled with lower numbers whereas more specific categories with higher numbers.\relax }{figure.caption.48}{}}
\@writefile{lof}{\contentsline {figure}{\numberline {27}{\ignorespaces Functional clusters inferred with \texttt  {STRING}~\cite  {Szklarczyk:2018}. Nodes without relations discarded. Cluster labels correspond to obtained clusters depicted on Figure 6, main text. Clusters from categories: \textit  {positive regulation of phosphatidylinositol 3-kinase signaling} and \textit  {Phosphorus metabolism} were not shown due high number of involved proteins.\relax }}{31}{figure.caption.49}\protected@file@percent }
\newlabel{fig:cluster-go}{{27}{31}{Functional clusters inferred with \texttt {STRING}~\cite {Szklarczyk:2018}. Nodes without relations discarded. Cluster labels correspond to obtained clusters depicted on Figure 6, main text. Clusters from categories: \textit {positive regulation of phosphatidylinositol 3-kinase signaling} and \textit {Phosphorus metabolism} were not shown due high number of involved proteins.\relax }{figure.caption.49}{}}
\@writefile{lof}{\contentsline {figure}{\numberline {28}{\ignorespaces Comparative genome analyses of \textit  {D.\ vexillum} predicted proteins. \textbf  {A.} \texttt  {EggNOG} functional annotation of orthologous groups across chordate genomes. \textbf  {B.} TreeMap representation from REVIGO~\cite  {Supek2011} \textit  {D.\ vexillum} of the enriched GO specific terms. Boxes' area correspond to the adjusted p-value, calculated with \texttt  {goatools}~\cite  {Klopfenstein:2018}.\relax }}{32}{figure.caption.50}\protected@file@percent }
\newlabel{fig:orthologDist}{{28}{32}{Comparative genome analyses of \textit {D.\ vexillum} predicted proteins. \textbf {A.} \texttt {EggNOG} functional annotation of orthologous groups across chordate genomes. \textbf {B.} TreeMap representation from REVIGO~\cite {Supek2011} \textit {D.\ vexillum} of the enriched GO specific terms. Boxes' area correspond to the adjusted p-value, calculated with \texttt {goatools}~\cite {Klopfenstein:2018}.\relax }{figure.caption.50}{}}
\@writefile{lof}{\contentsline {figure}{\numberline {29}{\ignorespaces TreeMap plots of the shared enriched GOs in Tunicata, and more specifically of colonial and solitary tunicates independently. Area of the rectangles is defined based on the frequency of the ontology term over the complete GO list of the studied groups (i.e. Tunicata, colonial Tunicata and solitary Tunicata).\relax }}{33}{figure.caption.51}\protected@file@percent }
\newlabel{fig:shared_inside_tunicates}{{29}{33}{TreeMap plots of the shared enriched GOs in Tunicata, and more specifically of colonial and solitary tunicates independently. Area of the rectangles is defined based on the frequency of the ontology term over the complete GO list of the studied groups (i.e. Tunicata, colonial Tunicata and solitary Tunicata).\relax }{figure.caption.51}{}}
\@writefile{lof}{\contentsline {figure}{\numberline {30}{\ignorespaces TreeMap plots of the shared enriched GOs in Olfactores and Vertebrata. Area of the rectangles is defined based on the frequency of the ontology term over the complete GO list of the studied species group (i.e. Olfactores, Vertebrata).\relax }}{34}{figure.caption.52}\protected@file@percent }
\newlabel{fig:shared_inside_vert_and_olfactores}{{30}{34}{TreeMap plots of the shared enriched GOs in Olfactores and Vertebrata. Area of the rectangles is defined based on the frequency of the ontology term over the complete GO list of the studied species group (i.e. Olfactores, Vertebrata).\relax }{figure.caption.52}{}}
\citation{Harris:2007}
\citation{Huerta-Cepas:2016}
\citation{Harris:2007}
\citation{Harris:2007}
\citation{Harris:2007}
\@writefile{toc}{\contentsline {section}{\numberline {12}Command line Methods}{35}{section.12}\protected@file@percent }
\newlabel{sec:commandline}{{12}{35}{Command line Methods}{section.12}{}}
\@writefile{lol}{\contentsline {lstlisting}{\numberline {1}Genome alignments with the close species parameters as suggested by~\cite  {Harris:2007}.}{35}{lstlisting.1}\protected@file@percent }
\@writefile{lol}{\contentsline {lstlisting}{\numberline {2}Multiple genome alignments for mtDNA.}{35}{lstlisting.2}\protected@file@percent }
\@writefile{lol}{\contentsline {lstlisting}{\numberline {3}Modification of Covariance Model}{35}{lstlisting.3}\protected@file@percent }
\citation{Klopfenstein:2018}
\citation{Klopfenstein:2018}
\@writefile{lol}{\contentsline {lstlisting}{\numberline {4}Search CM on genome.}{36}{lstlisting.4}\protected@file@percent }
\@writefile{lol}{\contentsline {lstlisting}{\numberline {5}Orthology relationships.}{36}{lstlisting.5}\protected@file@percent }
\@writefile{lol}{\contentsline {lstlisting}{\numberline {6}GO simplification using GOslims.}{36}{lstlisting.6}\protected@file@percent }
\@writefile{lol}{\contentsline {lstlisting}{\numberline {7}GO enrichment on studied chordate species.}{36}{lstlisting.7}\protected@file@percent }
\@writefile{lol}{\contentsline {lstlisting}{\numberline {8}Protein homology searches with blastp.}{36}{lstlisting.8}\protected@file@percent }
\@writefile{lol}{\contentsline {lstlisting}{\numberline {9}Homology searches with tblastn.}{36}{lstlisting.9}\protected@file@percent }
\@writefile{lol}{\contentsline {lstlisting}{\numberline {10}Search of specific protein domains using hmmscan.}{36}{lstlisting.10}\protected@file@percent }
\@writefile{lol}{\contentsline {lstlisting}{\numberline {11}Structure validation by covariance models.}{36}{lstlisting.11}\protected@file@percent }
\citation{Huerta-Cepas:2016}
\citation{Huerta-Cepas:2016}
\@writefile{lol}{\contentsline {lstlisting}{\numberline {12}Phylogenetic analysis on skeletogenesis proteins using \texttt  {ETE 3} Toolkit~\cite  {Huerta-Cepas:2016}.}{37}{lstlisting.12}\protected@file@percent }
\@writefile{lol}{\contentsline {lstlisting}{\numberline {13}Identification of orthologous proteins and fragmented proteins respect to \textit  {C.\ robusta} proteome.}{37}{lstlisting.13}\protected@file@percent }
\@writefile{lol}{\contentsline {lstlisting}{\numberline {14}ABySS}{37}{lstlisting.14}\protected@file@percent }
\@writefile{lol}{\contentsline {lstlisting}{\numberline {15}DBG2OLC}{37}{lstlisting.15}\protected@file@percent }
\@writefile{lol}{\contentsline {lstlisting}{\numberline {16}Wengan}{37}{lstlisting.16}\protected@file@percent }
\@writefile{lol}{\contentsline {lstlisting}{\numberline {17}wtdbg2}{37}{lstlisting.17}\protected@file@percent }
\bibstyle{abbrvnat}
\bibdata{dvexillum}
