# Supplementary material for: The Genome of the “Sea Vomit” Didemnum vexillum
Source: Life (Basel). 2021 Dec 10;11(12):1377. doi: 10.3390/life11121377 (PMC8704543; doi:10.3390/life11121377)
Supplement: Supplementary file 1 [file life-11-01377-s001.zip › supp.log]

This is pdfTeX, Version 3.14159265-2.6-1.40.21 (TeX Live 2020/W32TeX) (preloaded format=pdflatex 2020.12.14)  13 DEC 2021 10:24
entering extended mode
 restricted \write18 enabled.
 %&-line parsing enabled.
**supp.tex
(./supp.tex
LaTeX2e <2020-02-02> patch level 5
L3 programming layer <2020-03-06>
(c:/texlive/2020/texmf-dist/tex/latex/base/article.cls
Document Class: article 2019/12/20 v1.4l Standard LaTeX document class
(c:/texlive/2020/texmf-dist/tex/latex/base/size11.clo
File: size11.clo 2019/12/20 v1.4l Standard LaTeX file (size option)
)
\c@part=\count167
\c@section=\count168
\c@subsection=\count169
\c@subsubsection=\count170
\c@paragraph=\count171
\c@subparagraph=\count172
\c@figure=\count173
\c@table=\count174
\abovecaptionskip=\skip47
\belowcaptionskip=\skip48
\bibindent=\dimen134
)
(c:/texlive/2020/texmf-dist/tex/latex/geometry/geometry.sty
Package: geometry 2020/01/02 v5.9 Page Geometry

(c:/texlive/2020/texmf-dist/tex/latex/graphics/keyval.sty
Package: keyval 2014/10/28 v1.15 key=value parser (DPC)
\KV@toks@=\toks15
)
(c:/texlive/2020/texmf-dist/tex/generic/iftex/ifvtex.sty
Package: ifvtex 2019/10/25 v1.7 ifvtex legacy package. Use iftex instead.

(c:/texlive/2020/texmf-dist/tex/generic/iftex/iftex.sty
Package: iftex 2020/03/06 v1.0d TeX engine tests
))
\Gm@cnth=\count175
\Gm@cntv=\count176
\c@Gm@tempcnt=\count177
\Gm@bindingoffset=\dimen135
\Gm@wd@mp=\dimen136
\Gm@odd@mp=\dimen137
\Gm@even@mp=\dimen138
\Gm@layoutwidth=\dimen139
\Gm@layoutheight=\dimen140
\Gm@layouthoffset=\dimen141
\Gm@layoutvoffset=\dimen142
\Gm@dimlist=\toks16
)
(c:/texlive/2020/texmf-dist/tex/latex/graphics/graphicx.sty
Package: graphicx 2019/11/30 v1.2a Enhanced LaTeX Graphics (DPC,SPQR)

(c:/texlive/2020/texmf-dist/tex/latex/graphics/graphics.sty
Package: graphics 2019/11/30 v1.4a Standard LaTeX Graphics (DPC,SPQR)

(c:/texlive/2020/texmf-dist/tex/latex/graphics/trig.sty
Package: trig 2016/01/03 v1.10 sin cos tan (DPC)
)
(c:/texlive/2020/texmf-dist/tex/latex/graphics-cfg/graphics.cfg
File: graphics.cfg 2016/06/04 v1.11 sample graphics configuration
)
Package graphics Info: Driver file: pdftex.def on input line 105.

(c:/texlive/2020/texmf-dist/tex/latex/graphics-def/pdftex.def
File: pdftex.def 2018/01/08 v1.0l Graphics/color driver for pdftex
))
\Gin@req@height=\dimen143
\Gin@req@width=\dimen144
)
(c:/texlive/2020/texmf-dist/tex/generic/babel/babel.sty
Package: babel 2020/03/22 3.42 The Babel package

(c:/texlive/2020/texmf-dist/tex/generic/babel/switch.def
File: switch.def 2020/03/22 3.42 Babel switching mechanism
)
(c:/texlive/2020/texmf-dist/tex/generic/babel-english/english.ldf
Language: english 2017/06/06 v3.3r English support from the babel system

(c:/texlive/2020/texmf-dist/tex/generic/babel/babel.def
File: babel.def 2020/03/22 3.42 Babel common definitions
\babel@savecnt=\count178
\U@D=\dimen145

(c:/texlive/2020/texmf-dist/tex/generic/babel/txtbabel.def)
\bbl@readstream=\read2
\bbl@dirlevel=\count179
)
Package babel Info: \l@canadian = using hyphenrules for english
(babel)             (\language0) on input line 102.
Package babel Info: \l@australian = using hyphenrules for ukenglish
(babel)             (\language21) on input line 105.
Package babel Info: \l@newzealand = using hyphenrules for ukenglish
(babel)             (\language21) on input line 108.
))
(c:/texlive/2020/texmf-dist/tex/latex/base/inputenc.sty
Package: inputenc 2018/08/11 v1.3c Input encoding file
\inpenc@prehook=\toks17
\inpenc@posthook=\toks18
)
(c:/texlive/2020/texmf-dist/tex/latex/hyperref/hyperref.sty
Package: hyperref 2020/01/14 v7.00d Hypertext links for LaTeX

(c:/texlive/2020/texmf-dist/tex/generic/ltxcmds/ltxcmds.sty
Package: ltxcmds 2019/12/15 v1.24 LaTeX kernel commands for general use (HO)
)
(c:/texlive/2020/texmf-dist/tex/latex/pdftexcmds/pdftexcmds.sty
Package: pdftexcmds 2019/11/24 v0.31 Utility functions of pdfTeX for LuaTeX (HO
)

(c:/texlive/2020/texmf-dist/tex/generic/infwarerr/infwarerr.sty
Package: infwarerr 2019/12/03 v1.5 Providing info/warning/error messages (HO)
)
Package pdftexcmds Info: \pdf@primitive is available.
Package pdftexcmds Info: \pdf@ifprimitive is available.
Package pdftexcmds Info: \pdfdraftmode found.
)
(c:/texlive/2020/texmf-dist/tex/generic/kvsetkeys/kvsetkeys.sty
Package: kvsetkeys 2019/12/15 v1.18 Key value parser (HO)
)
(c:/texlive/2020/texmf-dist/tex/generic/kvdefinekeys/kvdefinekeys.sty
Package: kvdefinekeys 2019-12-19 v1.6 Define keys (HO)
)
(c:/texlive/2020/texmf-dist/tex/generic/pdfescape/pdfescape.sty
Package: pdfescape 2019/12/09 v1.15 Implements pdfTeX's escape features (HO)
)
(c:/texlive/2020/texmf-dist/tex/latex/hycolor/hycolor.sty
Package: hycolor 2020-01-27 v1.10 Color options for hyperref/bookmark (HO)
)
(c:/texlive/2020/texmf-dist/tex/latex/letltxmacro/letltxmacro.sty
Package: letltxmacro 2019/12/03 v1.6 Let assignment for LaTeX macros (HO)
)
(c:/texlive/2020/texmf-dist/tex/latex/auxhook/auxhook.sty
Package: auxhook 2019-12-17 v1.6 Hooks for auxiliary files (HO)
)
(c:/texlive/2020/texmf-dist/tex/latex/kvoptions/kvoptions.sty
Package: kvoptions 2019/11/29 v3.13 Key value format for package options (HO)
)
\@linkdim=\dimen146
\Hy@linkcounter=\count180
\Hy@pagecounter=\count181

(c:/texlive/2020/texmf-dist/tex/latex/hyperref/pd1enc.def
File: pd1enc.def 2020/01/14 v7.00d Hyperref: PDFDocEncoding definition (HO)
Now handling font encoding PD1 ...
... no UTF-8 mapping file for font encoding PD1
)
(c:/texlive/2020/texmf-dist/tex/generic/intcalc/intcalc.sty
Package: intcalc 2019/12/15 v1.3 Expandable calculations with integers (HO)
)
(c:/texlive/2020/texmf-dist/tex/generic/etexcmds/etexcmds.sty
Package: etexcmds 2019/12/15 v1.7 Avoid name clashes with e-TeX commands (HO)
)
\Hy@SavedSpaceFactor=\count182
Package hyperref Info: Hyper figures OFF on input line 4547.
Package hyperref Info: Link nesting OFF on input line 4552.
Package hyperref Info: Hyper index ON on input line 4555.
Package hyperref Info: Plain pages OFF on input line 4562.
Package hyperref Info: Backreferencing OFF on input line 4567.
Package hyperref Info: Implicit mode ON; LaTeX internals redefined.
Package hyperref Info: Bookmarks ON on input line 4800.
\c@Hy@tempcnt=\count183

(c:/texlive/2020/texmf-dist/tex/latex/url/url.sty
\Urlmuskip=\muskip16
Package: url 2013/09/16  ver 3.4  Verb mode for urls, etc.
)
LaTeX Info: Redefining \url on input line 5159.
\XeTeXLinkMargin=\dimen147

(c:/texlive/2020/texmf-dist/tex/generic/bitset/bitset.sty
Package: bitset 2019/12/09 v1.3 Handle bit-vector datatype (HO)

(c:/texlive/2020/texmf-dist/tex/generic/bigintcalc/bigintcalc.sty
Package: bigintcalc 2019/12/15 v1.5 Expandable calculations on big integers (HO
)
))
\Fld@menulength=\count184
\Field@Width=\dimen148
\Fld@charsize=\dimen149
Package hyperref Info: Hyper figures OFF on input line 6430.
Package hyperref Info: Link nesting OFF on input line 6435.
Package hyperref Info: Hyper index ON on input line 6438.
Package hyperref Info: backreferencing OFF on input line 6445.
Package hyperref Info: Link coloring OFF on input line 6450.
Package hyperref Info: Link coloring with OCG OFF on input line 6455.
Package hyperref Info: PDF/A mode OFF on input line 6460.
LaTeX Info: Redefining \ref on input line 6500.
LaTeX Info: Redefining \pageref on input line 6504.

(c:/texlive/2020/texmf-dist/tex/generic/atbegshi/atbegshi.sty
Package: atbegshi 2019/12/05 v1.19 At begin shipout hook (HO)
)
\Hy@abspage=\count185
\c@Item=\count186
\c@Hfootnote=\count187
)
Package hyperref Info: Driver (autodetected): hpdftex.

(c:/texlive/2020/texmf-dist/tex/latex/hyperref/hpdftex.def
File: hpdftex.def 2020/01/14 v7.00d Hyperref driver for pdfTeX

(c:/texlive/2020/texmf-dist/tex/latex/atveryend/atveryend.sty
Package: atveryend 2019-12-11 v1.11 Hooks at the very end of document (HO)
Package atveryend Info: \enddocument detected (standard20110627).
)
\Fld@listcount=\count188
\c@bookmark@seq@number=\count189

(c:/texlive/2020/texmf-dist/tex/latex/rerunfilecheck/rerunfilecheck.sty
Package: rerunfilecheck 2019/12/05 v1.9 Rerun checks for auxiliary files (HO)

(c:/texlive/2020/texmf-dist/tex/generic/uniquecounter/uniquecounter.sty
Package: uniquecounter 2019/12/15 v1.4 Provide unlimited unique counter (HO)
)
Package uniquecounter Info: New unique counter `rerunfilecheck' on input line 2
86.
)
\Hy@SectionHShift=\skip49
)
(c:/texlive/2020/texmf-dist/tex/latex/natbib/natbib.sty
Package: natbib 2010/09/13 8.31b (PWD, AO)
\bibhang=\skip50
\bibsep=\skip51
LaTeX Info: Redefining \cite on input line 694.
\c@NAT@ctr=\count190
)
(c:/texlive/2020/texmf-dist/tex/latex/listings/listings.sty
\lst@mode=\count191
\lst@gtempboxa=\box45
\lst@token=\toks19
\lst@length=\count192
\lst@currlwidth=\dimen150
\lst@column=\count193
\lst@pos=\count194
\lst@lostspace=\dimen151
\lst@width=\dimen152
\lst@newlines=\count195
\lst@lineno=\count196
\lst@maxwidth=\dimen153

(c:/texlive/2020/texmf-dist/tex/latex/listings/lstmisc.sty
File: lstmisc.sty 2020/03/24 1.8d (Carsten Heinz)
\c@lstnumber=\count197
\lst@skipnumbers=\count198
\lst@framebox=\box46
)
(c:/texlive/2020/texmf-dist/tex/latex/listings/listings.cfg
File: listings.cfg 2020/03/24 1.8d listings configuration
))
Package: listings 2020/03/24 1.8d (Carsten Heinz)

(c:/texlive/2020/texmf-dist/tex/latex/placeins/placeins.sty
Package: placeins 2005/04/18  v 2.2
)
(c:/texlive/2020/texmf-dist/tex/latex/eepic/epic.sty
Enhancements to Picture Environment. Version 1.2 - Released June 1, 1986
\@@multicnt=\count199
\d@lta=\count266
\@delta=\dimen154
\@@delta=\dimen155
\@gridcnt=\count267
\@joinkind=\count268
\@dotgap=\dimen156
\@ddotgap=\dimen157
\@x@diff=\count269
\@y@diff=\count270
\x@diff=\dimen158
\y@diff=\dimen159
\@dotbox=\box47
\num@segments=\count271
\num@segmentsi=\count272
\@datafile=\read3
) (c:/texlive/2020/texmf-dist/tex/latex/eepic/eepic.sty
Extension to Epic and LaTeX. Version 1.1e - Released Dec 21, 1999
\@gphlinewidth=\count273
\@eepictcnt=\count274
\@tempdimc=\dimen160
\maxovaldiam=\dimen161
\@filltype=\box48
) (c:/texlive/2020/texmf-dist/tex/latex/graphics/rotating.sty
Package: rotating 2016/08/11 v2.16d rotated objects in LaTeX

(c:/texlive/2020/texmf-dist/tex/latex/base/ifthen.sty
Package: ifthen 2014/09/29 v1.1c Standard LaTeX ifthen package (DPC)
)
\c@r@tfl@t=\count275
\rotFPtop=\skip52
\rotFPbot=\skip53
\rot@float@box=\box49
\rot@mess@toks=\toks20
)
(c:/texlive/2020/texmf-dist/tex/latex/float/float.sty
Package: float 2001/11/08 v1.3d Float enhancements (AL)
\c@float@type=\count276
\float@exts=\toks21
\float@box=\box50
\@float@everytoks=\toks22
\@floatcapt=\box51
)
(c:/texlive/2020/texmf-dist/tex/latex/tools/array.sty
Package: array 2019/08/31 v2.4l Tabular extension package (FMi)
\col@sep=\dimen162
\ar@mcellbox=\box52
\extrarowheight=\dimen163
\NC@list=\toks23
\extratabsurround=\skip54
\backup@length=\skip55
\ar@cellbox=\box53
)
(c:/texlive/2020/texmf-dist/tex/latex/tools/afterpage.sty
Package: afterpage 2014/10/28 v1.08 After-Page Package (DPC)
\AP@output=\toks24
\AP@partial=\box54
\AP@footins=\box55
)
(c:/texlive/2020/texmf-dist/tex/latex/amsmath/amsmath.sty
Package: amsmath 2020/01/20 v2.17e AMS math features
\@mathmargin=\skip56

For additional information on amsmath, use the `?' option.
(c:/texlive/2020/texmf-dist/tex/latex/amsmath/amstext.sty
Package: amstext 2000/06/29 v2.01 AMS text

(c:/texlive/2020/texmf-dist/tex/latex/amsmath/amsgen.sty
File: amsgen.sty 1999/11/30 v2.0 generic functions
\@emptytoks=\toks25
\ex@=\dimen164
))
(c:/texlive/2020/texmf-dist/tex/latex/amsmath/amsbsy.sty
Package: amsbsy 1999/11/29 v1.2d Bold Symbols
\pmbraise@=\dimen165
)
(c:/texlive/2020/texmf-dist/tex/latex/amsmath/amsopn.sty
Package: amsopn 2016/03/08 v2.02 operator names
)
\inf@bad=\count277
LaTeX Info: Redefining \frac on input line 227.
\uproot@=\count278
\leftroot@=\count279
LaTeX Info: Redefining \overline on input line 389.
\classnum@=\count280
\DOTSCASE@=\count281
LaTeX Info: Redefining \ldots on input line 486.
LaTeX Info: Redefining \dots on input line 489.
LaTeX Info: Redefining \cdots on input line 610.
\Mathstrutbox@=\box56
\strutbox@=\box57
\big@size=\dimen166
LaTeX Font Info:    Redeclaring font encoding OML on input line 733.
LaTeX Font Info:    Redeclaring font encoding OMS on input line 734.
\macc@depth=\count282
\c@MaxMatrixCols=\count283
\dotsspace@=\muskip17
\c@parentequation=\count284
\dspbrk@lvl=\count285
\tag@help=\toks26
\row@=\count286
\column@=\count287
\maxfields@=\count288
\andhelp@=\toks27
\eqnshift@=\dimen167
\alignsep@=\dimen168
\tagshift@=\dimen169
\tagwidth@=\dimen170
\totwidth@=\dimen171
\lineht@=\dimen172
\@envbody=\toks28
\multlinegap=\skip57
\multlinetaggap=\skip58
\mathdisplay@stack=\toks29
LaTeX Info: Redefining \[ on input line 2859.
LaTeX Info: Redefining \] on input line 2860.
)
(c:/texlive/2020/texmf-dist/tex/latex/amsfonts/amsfonts.sty
Package: amsfonts 2013/01/14 v3.01 Basic AMSFonts support
\symAMSa=\mathgroup4
\symAMSb=\mathgroup5
LaTeX Font Info:    Redeclaring math symbol \hbar on input line 98.
LaTeX Font Info:    Overwriting math alphabet `\mathfrak' in version `bold'
(Font)                  U/euf/m/n --> U/euf/b/n on input line 106.
)
(c:/texlive/2020/texmf-dist/tex/latex/amsfonts/amssymb.sty
Package: amssymb 2013/01/14 v3.01 AMS font symbols
)
(c:/texlive/2020/texmf-dist/tex/latex/graphics/color.sty
Package: color 2019/11/23 v1.2a Standard LaTeX Color (DPC)

(c:/texlive/2020/texmf-dist/tex/latex/graphics-cfg/color.cfg
File: color.cfg 2016/01/02 v1.6 sample color configuration
)
Package color Info: Driver file: pdftex.def on input line 147.
)
(c:/texlive/2020/texmf-dist/tex/latex/adjustbox/adjustbox.sty
Package: adjustbox 2019/01/04 v1.2 Adjusting TeX boxes (trim, clip, ...)

(c:/texlive/2020/texmf-dist/tex/latex/xkeyval/xkeyval.sty
Package: xkeyval 2014/12/03 v2.7a package option processing (HA)

(c:/texlive/2020/texmf-dist/tex/generic/xkeyval/xkeyval.tex
(c:/texlive/2020/texmf-dist/tex/generic/xkeyval/xkvutils.tex
\XKV@toks=\toks30
\XKV@tempa@toks=\toks31
)
\XKV@depth=\count289
File: xkeyval.tex 2014/12/03 v2.7a key=value parser (HA)
))
(c:/texlive/2020/texmf-dist/tex/latex/adjustbox/adjcalc.sty
Package: adjcalc 2012/05/16 v1.1 Provides advanced setlength with multiple back
-ends (calc, etex, pgfmath)
)
(c:/texlive/2020/texmf-dist/tex/latex/adjustbox/trimclip.sty
Package: trimclip 2018/04/08 v1.1 Trim and clip general TeX material

(c:/texlive/2020/texmf-dist/tex/latex/collectbox/collectbox.sty
Package: collectbox 2012/05/17 v0.4b Collect macro arguments as boxes
\collectedbox=\box58
)
\tc@llx=\dimen173
\tc@lly=\dimen174
\tc@urx=\dimen175
\tc@ury=\dimen176
Package trimclip Info: Using driver 'tc-pdftex.def'.

(c:/texlive/2020/texmf-dist/tex/latex/adjustbox/tc-pdftex.def
File: tc-pdftex.def 2019/01/04 v2.2 Clipping driver for pdftex
))
\adjbox@Width=\dimen177
\adjbox@Height=\dimen178
\adjbox@Depth=\dimen179
\adjbox@Totalheight=\dimen180
\adjbox@pwidth=\dimen181
\adjbox@pheight=\dimen182
\adjbox@pdepth=\dimen183
\adjbox@ptotalheight=\dimen184

(c:/texlive/2020/texmf-dist/tex/latex/ifoddpage/ifoddpage.sty
Package: ifoddpage 2016/04/23 v1.1 Conditionals for odd/even page detection
\c@checkoddpage=\count290
)
(c:/texlive/2020/texmf-dist/tex/latex/varwidth/varwidth.sty
Package: varwidth 2009/03/30 ver 0.92;  Variable-width minipages
\@vwid@box=\box59
\sift@deathcycles=\count291
\@vwid@loff=\dimen185
\@vwid@roff=\dimen186
))
(c:/texlive/2020/texmf-dist/tex/latex/multirow/multirow.sty
Package: multirow 2019/05/31 v2.5 Span multiple rows of a table
\multirow@colwidth=\skip59
\multirow@cntb=\count292
\multirow@dima=\skip60
\bigstrutjot=\dimen187
)
(c:/texlive/2020/texmf-dist/tex/latex/caption/caption.sty
Package: caption 2020/01/03 v3.4h Customizing captions (AR)

(c:/texlive/2020/texmf-dist/tex/latex/caption/caption3.sty
Package: caption3 2020/01/03 v1.8h caption3 kernel (AR)
Package caption3 Info: TeX engine: e-TeX on input line 61.
\captionmargin=\dimen188
\captionmargin@=\dimen189
\captionwidth=\dimen190
\caption@tempdima=\dimen191
\caption@indent=\dimen192
\caption@parindent=\dimen193
\caption@hangindent=\dimen194
Package caption Info: Standard document class detected.
)
\c@caption@flags=\count293
\c@continuedfloat=\count294
Package caption Info: float package is loaded.
Package caption Info: hyperref package is loaded.
Package caption Info: listings package is loaded.
Package caption Info: rotating package is loaded.
)
(c:/texlive/2020/texmf-dist/tex/latex/booktabs/booktabs.sty
Package: booktabs 2020/01/12 v1.61803398 Publication quality tables
\heavyrulewidth=\dimen195
\lightrulewidth=\dimen196
\cmidrulewidth=\dimen197
\belowrulesep=\dimen198
\belowbottomsep=\dimen199
\aboverulesep=\dimen256
\abovetopsep=\dimen257
\cmidrulesep=\dimen258
\cmidrulekern=\dimen259
\defaultaddspace=\dimen260
\@cmidla=\count295
\@cmidlb=\count296
\@aboverulesep=\dimen261
\@belowrulesep=\dimen262
\@thisruleclass=\count297
\@lastruleclass=\count298
\@thisrulewidth=\dimen263
)
(c:/texlive/2020/texmf-dist/tex/latex/sectsty/sectsty.sty
Package: sectsty 2002/02/25 v2.0.2 Commands to change all sectional heading sty
les


LaTeX Warning: Command \underbar  has changed.
               Check if current package is valid.


LaTeX Warning: Command \underline  has changed.
               Check if current package is valid.

) (c:/texlive/2020/texmf-dist/tex/latex/siunitx/siunitx.sty
(c:/texlive/2020/texmf-dist/tex/latex/l3kernel/expl3.sty
Package: expl3 2020-03-06 L3 programming layer (loader) 

(c:/texlive/2020/texmf-dist/tex/latex/l3backend/l3backend-pdfmode.def
File: l3backend-pdfmode.def 2020-03-12 L3 backend support: PDF mode
\l__kernel_color_stack_int=\count299
\l__pdf_internal_box=\box60
))
(c:/texlive/2020/texmf-dist/tex/latex/l3packages/xparse/xparse.sty
Package: xparse 2020-03-06 L3 Experimental document command parser
\l__xparse_current_arg_int=\count300
\g__xparse_grabber_int=\count301
\l__xparse_m_args_int=\count302
\l__xparse_v_nesting_int=\count303
)
Package: siunitx 2020/02/25 v2.8b A comprehensive (SI) units package

(c:/texlive/2020/texmf-dist/tex/latex/l3packages/l3keys2e/l3keys2e.sty
Package: l3keys2e 2020-03-06 LaTeX2e option processing using LaTeX3 keys
)
\l__siunitx_tmp_box=\box61
\l__siunitx_tmp_dim=\dimen264
\l__siunitx_tmp_int=\count304
\l__siunitx_number_mantissa_length_int=\count305
\l__siunitx_number_uncert_length_int=\count306
\l__siunitx_round_int=\count307
\l__siunitx_process_decimal_int=\count308
\l__siunitx_process_uncertainty_int=\count309
\l__siunitx_process_fixed_int=\count310
\l__siunitx_process_integer_min_int=\count311
\l__siunitx_process_precision_int=\count312
\l__siunitx_group_min_int=\count313
\l__siunitx_angle_marker_box=\box62
\l__siunitx_angle_unit_box=\box63
\l__siunitx_angle_marker_dim=\dimen265
\l__siunitx_angle_unit_dim=\dimen266
\l__siunitx_unit_int=\count314
\l__siunitx_unit_denominator_int=\count315
\l__siunitx_unit_numerator_int=\count316
\l__siunitx_unit_prefix_int=\count317
\l__siunitx_unit_prefix_base_int=\count318
\l__siunitx_unit_prefix_gram_int=\count319
\l__siunitx_number_product_int=\count320
\c__siunitx_one_fill_skip=\skip61
\l__siunitx_table_unit_align_skip=\skip62
\l__siunitx_table_exponent_dim=\dimen267
\l__siunitx_table_integer_dim=\dimen268
\l__siunitx_table_mantissa_dim=\dimen269
\l__siunitx_table_marker_dim=\dimen270
\l__siunitx_table_result_dim=\dimen271
\l__siunitx_table_uncert_dim=\dimen272
\l__siunitx_table_fill_pre_dim=\dimen273
\l__siunitx_table_fill_post_dim=\dimen274
\l__siunitx_table_fill_mid_dim=\dimen275
\l__siunitx_table_pre_box=\box64
\l__siunitx_table_post_box=\box65
\l__siunitx_table_mantissa_box=\box66
\l__siunitx_table_result_box=\box67
\l__siunitx_table_number_align_skip=\skip63
\l__siunitx_table_text_align_skip=\skip64

(c:/texlive/2020/texmf-dist/tex/latex/translator/translator.sty
Package: translator 2019-05-31 v1.12a Easy translation of strings in LaTeX
)) (./supp.aux)
\openout1 = `supp.aux'.

LaTeX Font Info:    Checking defaults for OML/cmm/m/it on input line 69.
LaTeX Font Info:    ... okay on input line 69.
LaTeX Font Info:    Checking defaults for OMS/cmsy/m/n on input line 69.
LaTeX Font Info:    ... okay on input line 69.
LaTeX Font Info:    Checking defaults for OT1/cmr/m/n on input line 69.
LaTeX Font Info:    ... okay on input line 69.
LaTeX Font Info:    Checking defaults for T1/cmr/m/n on input line 69.
LaTeX Font Info:    ... okay on input line 69.
LaTeX Font Info:    Checking defaults for TS1/cmr/m/n on input line 69.
LaTeX Font Info:    ... okay on input line 69.
LaTeX Font Info:    Checking defaults for OMX/cmex/m/n on input line 69.
LaTeX Font Info:    ... okay on input line 69.
LaTeX Font Info:    Checking defaults for U/cmr/m/n on input line 69.
LaTeX Font Info:    ... okay on input line 69.
LaTeX Font Info:    Checking defaults for PD1/pdf/m/n on input line 69.
LaTeX Font Info:    ... okay on input line 69.

*geometry* driver: auto-detecting
*geometry* detected driver: pdftex
*geometry* verbose mode - [ preamble ] result:
* driver: pdftex
* paper: letterpaper
* layout: <same size as paper>
* layoutoffset:(h,v)=(0.0pt,0.0pt)
* modes: 
* h-part:(L,W,R)=(56.9055pt, 500.484pt, 56.9055pt)
* v-part:(T,H,B)=(56.9055pt, 681.15898pt, 56.9055pt)
* \paperwidth=614.295pt
* \paperheight=794.96999pt
* \textwidth=500.484pt
* \textheight=681.15898pt
* \oddsidemargin=-15.36449pt
* \evensidemargin=-15.36449pt
* \topmargin=-52.36449pt
* \headheight=12.0pt
* \headsep=25.0pt
* \topskip=11.0pt
* \footskip=30.0pt
* \marginparwidth=59.0pt
* \marginparsep=10.0pt
* \columnsep=10.0pt
* \skip\footins=10.0pt plus 4.0pt minus 2.0pt
* \hoffset=0.0pt
* \voffset=0.0pt
* \mag=1000
* \@twocolumnfalse
* \@twosidefalse
* \@mparswitchfalse
* \@reversemarginfalse
* (1in=72.27pt=25.4mm, 1cm=28.453pt)

(c:/texlive/2020/texmf-dist/tex/context/base/mkii/supp-pdf.mkii
[Loading MPS to PDF converter (version 2006.09.02).]
\scratchcounter=\count321
\scratchdimen=\dimen276
\scratchbox=\box68
\nofMPsegments=\count322
\nofMParguments=\count323
\everyMPshowfont=\toks32
\MPscratchCnt=\count324
\MPscratchDim=\dimen277
\MPnumerator=\count325
\makeMPintoPDFobject=\count326
\everyMPtoPDFconversion=\toks33
) (c:/texlive/2020/texmf-dist/tex/latex/epstopdf-pkg/epstopdf-base.sty
Package: epstopdf-base 2020-01-24 v2.11 Base part for package epstopdf
Package epstopdf-base Info: Redefining graphics rule for `.eps' on input line 4
85.

(c:/texlive/2020/texmf-dist/tex/latex/latexconfig/epstopdf-sys.cfg
File: epstopdf-sys.cfg 2010/07/13 v1.3 Configuration of (r)epstopdf for TeX Liv
e
))
\AtBeginShipoutBox=\box69
Package hyperref Info: Link coloring OFF on input line 69.

(c:/texlive/2020/texmf-dist/tex/latex/hyperref/nameref.sty
Package: nameref 2019/09/16 v2.46 Cross-referencing by name of section

(c:/texlive/2020/texmf-dist/tex/latex/refcount/refcount.sty
Package: refcount 2019/12/15 v3.6 Data extraction from label references (HO)
)
(c:/texlive/2020/texmf-dist/tex/generic/gettitlestring/gettitlestring.sty
Package: gettitlestring 2019/12/15 v1.6 Cleanup title references (HO)
)
\c@section@level=\count327
)
LaTeX Info: Redefining \ref on input line 69.
LaTeX Info: Redefining \pageref on input line 69.
LaTeX Info: Redefining \nameref on input line 69.

(./supp.out) (./supp.out)
\@outlinefile=\write3
\openout3 = `supp.out'.

\c@lstlisting=\count328
Package caption Info: Begin \AtBeginDocument code.
Package caption Info: End \AtBeginDocument code.

(c:/texlive/2020/texmf-dist/tex/latex/translator/translator-basic-dictionary-En
glish.dict
Dictionary: translator-basic-dictionary, Language: English 
)
(c:/texlive/2020/texmf-dist/tex/latex/siunitx/siunitx-abbreviations.cfg
File: siunitx-abbreviations.cfg 2017/11/26 v2.7k siunitx: Abbreviated units
)
LaTeX Font Info:    Trying to load font information for U+msa on input line 69.


(c:/texlive/2020/texmf-dist/tex/latex/amsfonts/umsa.fd
File: umsa.fd 2013/01/14 v3.01 AMS symbols A
)
LaTeX Font Info:    Trying to load font information for U+msb on input line 69.


(c:/texlive/2020/texmf-dist/tex/latex/amsfonts/umsb.fd
File: umsb.fd 2013/01/14 v3.01 AMS symbols B
)
Underfull \hbox (badness 10000) in paragraph at lines 80--80
[]|\OT1/cmr/bx/n/10.95 Collection
 []


Underfull \hbox (badness 10000) in paragraph at lines 80--80
[]|\OT1/cmr/bx/n/10.95 Tissue
 []


Overfull \hbox (1.50171pt too wide) in paragraph at lines 81--81
[]|\OT1/cmr/bx/n/10.95 Extraction
 []


Underfull \hbox (badness 4036) in paragraph at lines 82--82
[]\OT1/cmr/m/n/10.95 June 10th,
 []


Underfull \hbox (badness 10000) in paragraph at lines 86--86
[]|\OT1/cmr/m/n/10.95 September
 []


Underfull \hbox (badness 2717) in paragraph at lines 87--88
[]|\OT1/cmr/m/n/10.95 Contained only 2 ng
 []


Underfull \hbox (badness 4832) in paragraph at lines 87--88
\OT1/cmr/m/n/10.95 of DNA af-ter quan-
 []


Underfull \hbox (badness 10000) in paragraph at lines 89--89
\OT1/cmr/m/n/10.95 of Novem-
 []


Underfull \hbox (badness 5331) in paragraph at lines 90--90
[]\OT1/cmr/m/n/10.95 Ethanol +
 []


Underfull \hbox (badness 10000) in paragraph at lines 90--90
[]$[]$\OT1/cmr/m/n/10.95 C
 []


Underfull \hbox (badness 10000) in paragraph at lines 92--92
[]|\OT1/cmr/bx/n/10.95 E6,E7$[]$
 []


Underfull \hbox (badness 6944) in paragraph at lines 92--93
[]|\OT1/cmr/m/n/10.95 Usable DNA, par-tial
 []


Underfull \hbox (badness 10000) in paragraph at lines 93--93
[]|\OT1/cmr/m/n/10.95 E8-E12$[]$
 []


Underfull \hbox (badness 10000) in paragraph at lines 93--93
[]|\OT1/cmr/m/n/10.95 DNA present (Nan-
 []


Underfull \hbox (badness 1552) in paragraph at lines 93--95
\OT1/cmr/m/n/10.95 gave bet-ter Nan-odrop
 []


Underfull \hbox (badness 10000) in paragraph at lines 95--95
[]|\OT1/cmr/m/n/10.95 E13-E29$[]$
 []


Underfull \hbox (badness 10000) in paragraph at lines 95--97
[]|\OT1/cmr/m/n/10.95 Seven ex-trac-tions
 []


Underfull \hbox (badness 1997) in paragraph at lines 95--97
\OT1/cmr/m/n/10.95 7 out 16 ex-trac-tions,
 []


Underfull \hbox (badness 4229) in paragraph at lines 95--97
\OT1/cmr/m/n/10.95 which were used for
 []


Underfull \hbox (badness 10000) in paragraph at lines 97--99
[]|\OT1/cmr/m/n/10.95 Pooled longer frag-
 []


Underfull \hbox (badness 10000) in paragraph at lines 97--99
\OT1/cmr/m/n/10.95 ments have shown
 []


Overfull \hbox (29.60507pt too wide) in paragraph at lines 79--102
[][] 
 []

<./Figures/Subreads_distribution.png, id=69, 504.9264pt x 505.1673pt>
File: ./Figures/Subreads_distribution.png Graphic file (type png)
<use ./Figures/Subreads_distribution.png>
Package pdftex.def Info: ./Figures/Subreads_distribution.png  used on input lin
e 111.
(pdftex.def)             Requested size: 302.95818pt x 303.1027pt.

Overfull \hbox (2.66473pt too wide) in paragraph at lines 111--112
 [][] 
 []


Underfull \hbox (badness 2050) in paragraph at lines 117--117
[]\OT1/cmr/m/n/10.95 Figure S 1: |Size dis-tri-bu-tion of se-
 []


Overfull \hbox (24.00002pt too wide) in paragraph at lines 108--121
[][] 
 []

[1

{c:/texlive/2020/texmf-var/fonts/map/pdftex/updmap/pdftex.map}] [2 <./Figures/S
ubreads_distribution.png (PNG copy)>]

Package natbib Warning: Citation `jackman:2017' on page 3 undefined on input li
ne 150.


Package natbib Warning: Citation `ye:2016' on page 3 undefined on input line 15
0.


Package natbib Warning: Citation `di:2020' on page 3 undefined on input line 15
1.


Package natbib Warning: Citation `Gatter:20a' on page 3 undefined on input line
 151.


Package natbib Warning: Citation `ruan:2020' on page 3 undefined on input line 
152.


Package natbib Warning: Citation `gurevich:2013' on page 3 undefined on input l
ine 182.


Package natbib Warning: Citation `gurevich:2013' on page 3 undefined on input l
ine 182.


Overfull \hbox (13.57376pt too wide) in paragraph at lines 186--199
 [] 
 []

<./Figures/dvex_alignment_example.png, id=100, 1727.45375pt x 834.11626pt>
File: ./Figures/dvex_alignment_example.png Graphic file (type png)
<use ./Figures/dvex_alignment_example.png>
Package pdftex.def Info: ./Figures/dvex_alignment_example.png  used on input li
ne 215.
(pdftex.def)             Requested size: 475.45825pt x 229.57996pt.

Package natbib Warning: Citation `Simao:2015' on page 3 undefined on input line
 224.


Package natbib Warning: Citation `robinson:2011' on page 3 undefined on input l
ine 224.


Package natbib Warning: Citation `Simao:2015' on page 3 undefined on input line
 224.


Package natbib Warning: Citation `robinson:2011' on page 3 undefined on input l
ine 224.


Package natbib Warning: Citation `marccais:2011' on page 3 undefined on input l
ine 235.


Package natbib Warning: Citation `ranallo:2020' on page 3 undefined on input li
ne 237.


Package natbib Warning: Citation `rhie:2020' on page 3 undefined on input line 
238.


Package natbib Warning: Citation `garrison:2012' on page 3 undefined on input l
ine 246.


Package natbib Warning: Citation `ranallo:2020' on page 3 undefined on input li
ne 253.

[3

]

Package natbib Warning: Citation `rhie:2020' on page 4 undefined on input line 
273.

<./Figures/genomescope_profile.png, id=111, 481.8pt x 481.8pt>
File: ./Figures/genomescope_profile.png Graphic file (type png)
<use ./Figures/genomescope_profile.png>
Package pdftex.def Info: ./Figures/genomescope_profile.png  used on input line 
286.
(pdftex.def)             Requested size: 240.23016pt x 240.2304pt.
<./Figures/merqury_profile.png, id=112, 433.62pt x 361.35pt>
File: ./Figures/merqury_profile.png Graphic file (type png)
<use ./Figures/merqury_profile.png>
Package pdftex.def Info: ./Figures/merqury_profile.png  used on input line 306.

(pdftex.def)             Requested size: 240.23016pt x 200.19322pt.
[4 <./Figures/dvex_alignment_example.png>] [5 <./Figures/genomescope_profile.pn
g (PNG copy)> <./Figures/merqury_profile.png (PNG copy)>]
(c:/texlive/2020/texmf-dist/tex/latex/listings/lstlang1.sty
File: lstlang1.sty 2020/03/24 1.8d listings language file
)
(c:/texlive/2020/texmf-dist/tex/latex/listings/lstlang1.sty
File: lstlang1.sty 2020/03/24 1.8d listings language file
)
<./Figures/distribution_repetitions_contigs.pdf, id=129, 726.11479pt x 723.7740
2pt>
File: ./Figures/distribution_repetitions_contigs.pdf Graphic file (type pdf)
<use ./Figures/distribution_repetitions_contigs.pdf>
Package pdftex.def Info: ./Figures/distribution_repetitions_contigs.pdf  used o
n input line 378.
(pdftex.def)             Requested size: 145.22038pt x 144.75223pt.
<./Figures/distribution_length_contigs.pdf, id=130, 723.77402pt x 727.29224pt>
File: ./Figures/distribution_length_contigs.pdf Graphic file (type pdf)
<use ./Figures/distribution_length_contigs.pdf>
Package pdftex.def Info: ./Figures/distribution_length_contigs.pdf  used on inp
ut line 379.
(pdftex.def)             Requested size: 144.75223pt x 145.45587pt.
<./Figures/density-threshold-value.pdf, id=131, 940.58401pt x 579.23402pt>
File: ./Figures/density-threshold-value.pdf Graphic file (type pdf)
<use ./Figures/density-threshold-value.pdf>
Package pdftex.def Info: ./Figures/density-threshold-value.pdf  used on input l
ine 380.
(pdftex.def)             Requested size: 282.17738pt x 173.77155pt.


LaTeX Warning: `!h' float specifier changed to `!ht'.

[6

]
Underfull \hbox (badness 2111) in paragraph at lines 430--430
[]|\OT1/cmr/bx/n/10.95 Number of
 []


Underfull \hbox (badness 2111) in paragraph at lines 431--431
[]|\OT1/cmr/bx/n/10.95 Number of
 []

<./Figures/numberTranscriptsSize.pdf, id=150, 582.175pt x 344.28625pt>
File: ./Figures/numberTranscriptsSize.pdf Graphic file (type pdf)
<use ./Figures/numberTranscriptsSize.pdf>
Package pdftex.def Info: ./Figures/numberTranscriptsSize.pdf  used on input lin
e 447.
(pdftex.def)             Requested size: 186.2998pt x 110.17384pt.

Package caption Warning: The type was already set to `table'
(caption)                 on input line 448.
See the caption package documentation for explanation.

LaTeX Font Info:    Font shape `OT1/cmtt/bx/n' in size <12> not available
(Font)              Font shape `OT1/cmtt/m/n' tried instead on input line 455.

Overfull \hbox (32.3525pt too wide) in paragraph at lines 467--467
[]\OT1/cmr/m/n/10.95 Table S 5: |Ho-mologs of the biggest pro-tein prod-ucts of
 \OT1/cmtt/m/n/10.95 Divexi.CG.Dive2019.scaffold15233-size8129.g20706
 []


Underfull \hbox (badness 10000) in paragraph at lines 471--471
[]|\OT1/cmr/bx/n/10.95 Protein prod-uct
 []


LaTeX Warning: `!h' float specifier changed to `!ht'.


Underfull \hbox (badness 10000) in paragraph at lines 502--502
[]|\OT1/cmr/m/n/10.95 Dvex[]pep49845,2876-6340,-,
 []


Underfull \hbox (badness 5175) in paragraph at lines 508--509
[]|\OT1/cmr/m/n/10 scaffold72048-size2554, 2108-2254,
 []


Underfull \hbox (badness 2671) in paragraph at lines 513--516
[]|\OT1/cmr/m/n/10 (Dvex[]pep30911, Dvex[]pep30912),
 []


Underfull \hbox (badness 5175) in paragraph at lines 517--517
[]|\OT1/cmr/m/n/10 scaffold4141-size12757, 8233-8496,
 []


Package natbib Warning: Citation `velandia2016a' on page 7 undefined on input l
ine 524.

[7 <./Figures/distribution_repetitions_contigs.pdf> <./Figures/distribution_len
gth_contigs.pdf

pdfTeX warning: pdflatex.exe (file ./Figures/distribution_length_contigs.pdf): 
PDF inclusion: multiple pdfs with page group included in a single page
> <./Figures/density-threshold-value.pdf

pdfTeX warning: pdflatex.exe (file ./Figures/density-threshold-value.pdf): PDF 
inclusion: multiple pdfs with page group included in a single page
>] [8 <./Figures/numberTranscriptsSize.pdf>] [9]
Underfull \hbox (badness 10000) in paragraph at lines 601--601
[]|\OT1/cmr/m/n/10 scaffold9268-size9828, 4294-
 []


Underfull \hbox (badness 10000) in paragraph at lines 601--603
[]|\OT1/cmr/m/n/10 scaffold7042-size10846, 1855-
 []


Underfull \hbox (badness 10000) in paragraph at lines 603--604
[]|\OT1/cmr/m/n/10 scaffold225-size23884, 4646-
 []


Underfull \hbox (badness 10000) in paragraph at lines 604--606
[]|\OT1/cmr/m/n/10 scaffold76090-size2378, 1649-
 []


Underfull \hbox (badness 10000) in paragraph at lines 606--607
[]|\OT1/cmr/m/n/10 scaffold23895-size6623, 2192-
 []


Underfull \hbox (badness 10000) in paragraph at lines 607--608
[]|\OT1/cmr/m/n/10 scaffold78418-size2279, 1339-
 []


Underfull \hbox (badness 10000) in paragraph at lines 608--609
[]|\OT1/cmr/m/n/10 scaffold66798-size2802, 2097-
 []


Underfull \hbox (badness 10000) in paragraph at lines 609--610
[]|\OT1/cmr/m/n/10 scaffold68538-size2716, 1005-
 []


Underfull \hbox (badness 10000) in paragraph at lines 612--613
[]|\OT1/cmr/m/n/10 scaffold925-size18266, 4693-
 []


Underfull \hbox (badness 10000) in paragraph at lines 613--615
[]|\OT1/cmr/m/n/10 scaffold17919-size7584, 1862-
 []


Underfull \hbox (badness 10000) in paragraph at lines 615--616
[]|\OT1/cmr/m/n/10 scaffold7916-size11956, 1129-
 []

[10]

Package natbib Warning: Citation `velandia2016a' on page 11 undefined on input 
line 670.


Package natbib Warning: Citation `Bermudez-Santana2010' on page 11 undefined on
 input line 676.

<./Figures/comparison_freq_tRNAs.pdf, id=310, 504.88625pt x 504.88625pt>
File: ./Figures/comparison_freq_tRNAs.pdf Graphic file (type pdf)
<use ./Figures/comparison_freq_tRNAs.pdf>
Package pdftex.def Info: ./Figures/comparison_freq_tRNAs.pdf  used on input lin
e 684.
(pdftex.def)             Requested size: 227.1967pt x 227.1967pt.

Package natbib Warning: Citation `velandia2016a' on page 11 undefined on input 
line 687.


Package natbib Warning: Citation `velandia2016a' on page 11 undefined on input 
line 687.


LaTeX Warning: `!h' float specifier changed to `!ht'.

<./Figures/DiveC-trna-resume.pdf, id=311, 630.62762pt x 144.16307pt>
File: ./Figures/DiveC-trna-resume.pdf Graphic file (type pdf)
<use ./Figures/DiveC-trna-resume.pdf>
Package pdftex.def Info: ./Figures/DiveC-trna-resume.pdf  used on input line 69
3.
(pdftex.def)             Requested size: 504.50278pt x 115.33061pt.

Overfull \hbox (4.01878pt too wide) in paragraph at lines 693--693
 [] 
 []


LaTeX Warning: `!h' float specifier changed to `!ht'.


Package natbib Warning: Citation `RNAcentral2018' on page 11 undefined on input
 line 700.


Package natbib Warning: Citation `Yazbeck2019' on page 11 undefined on input li
ne 707.

[11]

Package natbib Warning: Citation `Lorenz2011' on page 12 undefined on input lin
e 733.

[12 <./Figures/comparison_freq_tRNAs.pdf> <./Figures/DiveC-trna-resume.pdf>]
<./Figures/mirnaturemirfix.pdf, id=1155, 644.4075pt x 600.32281pt>
File: ./Figures/mirnaturemirfix.pdf Graphic file (type pdf)
<use ./Figures/mirnaturemirfix.pdf>
Package pdftex.def Info: ./Figures/mirnaturemirfix.pdf  used on input line 748.

(pdftex.def)             Requested size: 289.9807pt x 270.14276pt.
<./Figures/miRNAstructuralgroups.pdf, id=1156, 646.79716pt x 1159.48808pt>
File: ./Figures/miRNAstructuralgroups.pdf Graphic file (type pdf)
<use ./Figures/miRNAstructuralgroups.pdf>
Package pdftex.def Info: ./Figures/miRNAstructuralgroups.pdf  used on input lin
e 764.
(pdftex.def)             Requested size: 291.05603pt x 521.76482pt.


Package natbib Warning: Citation `Weinberg:2011' on page 13 undefined on input 
line 772.


Package natbib Warning: Citation `Weinberg:2011' on page 13 undefined on input 
line 772.


LaTeX Warning: `!h' float specifier changed to `!ht'.

<./Figures/miRNA-matrix-accepted-final.pdf, id=1159, 2941.1387pt x 1385.3485pt>

File: ./Figures/miRNA-matrix-accepted-final.pdf Graphic file (type pdf)
<use ./Figures/miRNA-matrix-accepted-final.pdf>
Package pdftex.def Info: ./Figures/miRNA-matrix-accepted-final.pdf  used on inp
ut line 778.
(pdftex.def)             Requested size: 735.28288pt x 346.33627pt.

Overfull \hbox (54.1239pt too wide) in paragraph at lines 778--787
 [][] 
 []

<./Figures/rmst_distribution.pdf, id=1162, 895.345pt x 348.30125pt>
File: ./Figures/rmst_distribution.pdf Graphic file (type pdf)
<use ./Figures/rmst_distribution.pdf>
Package pdftex.def Info: ./Figures/rmst_distribution.pdf  used on input line 80
9.
(pdftex.def)             Requested size: 358.13165pt x 139.31802pt.

LaTeX Warning: `!h' float specifier changed to `!ht'.

[13 <./Figures/mirnaturemirfix.pdf

pdfTeX warning: pdflatex.exe (file ./Figures/mirnaturemirfix.pdf): PDF inclusio
n: invalid other resource which is no dict (key 'ProcSets', type <array>); igno
red.
>] [14 <./Figures/miRNAstructuralgroups.pdf>] [15 <./Figures/miRNA-matrix-accep
ted-final.pdf>]

Package natbib Warning: Citation `Blanchoud2018' on page 16 undefined on input 
line 834.


Overfull \hbox (8.44533pt too wide) in paragraph at lines 831--836
[]\OT1/cmr/m/n/10.95 In de-tail, most abun-dant fam-i-lies are: Un-known, Sim-p
le re-peat, SINE/tRNA-Lys, LINE/L2, DNA/hAT-
 []

<./Figures/repeats.png, id=4863, 270.62038pt x 424.08856pt>
File: ./Figures/repeats.png Graphic file (type png)
<use ./Figures/repeats.png>
Package pdftex.def Info: ./Figures/repeats.png  used on input line 839.
(pdftex.def)             Requested size: 189.43297pt x 296.85997pt.

LaTeX Warning: `!h' float specifier changed to `!ht'.


Package natbib Warning: Citation `Blanchoud2018' on page 16 undefined on input 
line 851.


Package natbib Warning: Citation `Blanchoud2018' on page 16 undefined on input 
line 851.

[16 <./Figures/rmst_distribution.pdf>] [17 <./Figures/repeats.png>]

Package natbib Warning: Citation `Darling2010' on page 18 undefined on input li
ne 923.

<./Figures/genomeMtAlignmentFinalDvex.pdf, id=4886, 633.07813pt x 108.18869pt>
File: ./Figures/genomeMtAlignmentFinalDvex.pdf Graphic file (type pdf)
<use ./Figures/genomeMtAlignmentFinalDvex.pdf>
Package pdftex.def Info: ./Figures/genomeMtAlignmentFinalDvex.pdf  used on inpu
t line 930.
(pdftex.def)             Requested size: 227.90794pt x 38.94789pt.
<./Figures/finalMito.pdf, id=4887, 896.76044pt x 1101.53267pt>
File: ./Figures/finalMito.pdf Graphic file (type pdf)
<use ./Figures/finalMito.pdf>
Package pdftex.def Info: ./Figures/finalMito.pdf  used on input line 931.
(pdftex.def)             Requested size: 224.18956pt x 275.38249pt.
<./Figures/finalAlignMTF.pdf, id=4888, 2655.27432pt x 1157.82562pt>
File: ./Figures/finalAlignMTF.pdf Graphic file (type pdf)
<use ./Figures/finalAlignMTF.pdf>
Package pdftex.def Info: ./Figures/finalAlignMTF.pdf  used on input line 942.
(pdftex.def)             Requested size: 477.92876pt x 208.39961pt.

Package natbib Warning: Citation `velandia2016a' on page 18 undefined on input 
line 955.


Package natbib Warning: Citation `Wang2017' on page 18 undefined on input line 
958.


Package natbib Warning: Citation `Wang2017' on page 18 undefined on input line 
961.


Package natbib Warning: Citation `Kalvari:2018' on page 18 undefined on input l
ine 970.

[18 <./Figures/genomeMtAlignmentFinalDvex.pdf> <./Figures/finalMito.pdf

pdfTeX warning: pdflatex.exe (file ./Figures/finalMito.pdf): PDF inclusion: mul
tiple pdfs with page group included in a single page
>]

Package natbib Warning: Citation `Fromm:2015' on page 19 undefined on input lin
e 979.


Package natbib Warning: Citation `Rice:2000' on page 19 undefined on input line
 993.

[19 <./Figures/finalAlignMTF.pdf>]

Package natbib Warning: Citation `velandia2016a' on page 20 undefined on input 
line 1010.

<./Figures/complete_distribution_nbits.pdf, id=5315, 407.5225pt x 284.06125pt>
File: ./Figures/complete_distribution_nbits.pdf Graphic file (type pdf)
<use ./Figures/complete_distribution_nbits.pdf>
Package pdftex.def Info: ./Figures/complete_distribution_nbits.pdf  used on inp
ut line 1057.
(pdftex.def)             Requested size: 285.2638pt x 198.84149pt.

Package natbib Warning: Citation `Wang2017' on page 20 undefined on input line 
1065.


Package natbib Warning: Citation `Fromm:2015' on page 20 undefined on input lin
e 1065.


Package natbib Warning: Citation `Wang2017' on page 20 undefined on input line 
1065.


Package natbib Warning: Citation `Fromm:2015' on page 20 undefined on input lin
e 1065.


LaTeX Warning: `!h' float specifier changed to `!ht'.

<./Figures/distributions_true.pdf, id=5316, 346.0683pt x 322.20375pt>
File: ./Figures/distributions_true.pdf Graphic file (type pdf)
<use ./Figures/distributions_true.pdf>
Package pdftex.def Info: ./Figures/distributions_true.pdf  used on input line 1
070.
(pdftex.def)             Requested size: 242.24614pt x 225.54108pt.

LaTeX Warning: `!h' float specifier changed to `!ht'.

<./Figures/distributions_negative.pdf, id=5317, 422.57875pt x 229.85875pt>
File: ./Figures/distributions_negative.pdf Graphic file (type pdf)
<use ./Figures/distributions_negative.pdf>
Package pdftex.def Info: ./Figures/distributions_negative.pdf  used on input li
ne 1085.
(pdftex.def)             Requested size: 295.8031pt x 160.90001pt.

LaTeX Warning: `!h' float specifier changed to `!ht'.

<./Figures/complete_haro_nBitcore.pdf, id=5318, 259.28871pt x 253.6191pt>
File: ./Figures/complete_haro_nBitcore.pdf Graphic file (type pdf)
<use ./Figures/complete_haro_nBitcore.pdf>
Package pdftex.def Info: ./Figures/complete_haro_nBitcore.pdf  used on input li
ne 1091.
(pdftex.def)             Requested size: 181.50085pt x 177.53215pt.

Package natbib Warning: Citation `Wang2017' on page 20 undefined on input line 
1100.


Package natbib Warning: Citation `Wang2017' on page 20 undefined on input line 
1100.


LaTeX Warning: `!h' float specifier changed to `!ht'.

[20] [21 <./Figures/complete_distribution_nbits.pdf> <./Figures/distributions_t
rue.pdf>] [22 <./Figures/distributions_negative.pdf> <./Figures/complete_haro_n
Bitcore.pdf>]

Package natbib Warning: Citation `Satou:2019' on page 23 undefined on input lin
e 1114.


Package natbib Warning: Citation `Lechner:2011' on page 23 undefined on input l
ine 1115.


Package natbib Warning: Citation `Huerta-Cepas:2019' on page 23 undefined on in
put line 1118.


Package natbib Warning: Citation `Huerta-Cepas:2017' on page 23 undefined on in
put line 1119.


Package natbib Warning: Citation `Huerta-Cepas:2016' on page 23 undefined on in
put line 1122.

<./Figures/withRelationDataset.png, id=5640, 1082.0425pt x 550.055pt>
File: ./Figures/withRelationDataset.png Graphic file (type png)
<use ./Figures/withRelationDataset.png>
Package pdftex.def Info: ./Figures/withRelationDataset.png  used on input line 
1139.
(pdftex.def)             Requested size: 476.10017pt x 242.02495pt.

Package natbib Warning: Citation `Campbell:2014' on page 23 undefined on input 
line 1151.

[23

 <./Figures/withRelationDataset.png>]
<./Figures/other-groups.pdf, id=5649, 942.52126pt x 579.16376pt>
File: ./Figures/other-groups.pdf Graphic file (type pdf)
<use ./Figures/other-groups.pdf>
Package pdftex.def Info: ./Figures/other-groups.pdf  used on input line 1164.
(pdftex.def)             Requested size: 500.4831pt x 307.53859pt.
<./Figures/alignProteins.pdf, id=5652, 1567.45879pt x 2594.58151pt>
File: ./Figures/alignProteins.pdf Graphic file (type pdf)
<use ./Figures/alignProteins.pdf>
Package pdftex.def Info: ./Figures/alignProteins.pdf  used on input line 1184.
(pdftex.def)             Requested size: 376.1978pt x 622.7123pt.


LaTeX Warning: Float too large for page by 17.95332pt on input line 1191.


LaTeX Warning: `!h' float specifier changed to `!ht'.

[24 <./Figures/other-groups.pdf>] [25 <./Figures/alignProteins.pdf>]

Package natbib Warning: Citation `Huerta-Cepas:2019' on page 26 undefined on in
put line 1203.


Package natbib Warning: Citation `Huerta-Cepas:2017' on page 26 undefined on in
put line 1205.


Package natbib Warning: Citation `Klopfenstein:2018' on page 26 undefined on in
put line 1226.

<./Figures/distribution-species-clade-final.pdf, id=5693, 458.78403pt x 329.344
96pt>
File: ./Figures/distribution-species-clade-final.pdf Graphic file (type pdf)
<use ./Figures/distribution-species-clade-final.pdf>
Package pdftex.def Info: ./Figures/distribution-species-clade-final.pdf  used o
n input line 1244.
(pdftex.def)             Requested size: 215.62851pt x 154.79214pt.
<./Figures/distribution-proteins-clade-final.pdf, id=5694, 500.1887pt x 342.701
9pt>
File: ./Figures/distribution-proteins-clade-final.pdf Graphic file (type pdf)
<use ./Figures/distribution-proteins-clade-final.pdf>
Package pdftex.def Info: ./Figures/distribution-proteins-clade-final.pdf  used 
on input line 1245.
(pdftex.def)             Requested size: 235.08871pt x 161.06992pt.

Underfull \hbox (badness 5939) in paragraph at lines 1264--1265
[]|\OT1/cmr/bx/n/10.95 Protein do-
 []


Underfull \hbox (badness 1661) in paragraph at lines 1266--1266
[]|\OT1/cmr/m/n/10.95 bole, bosc, brfl,
 []


Underfull \hbox (badness 10000) in paragraph at lines 1267--1268
[]|\OT1/cmr/m/n/10.95 Ferritin-like,
 []


Underfull \hbox (badness 1194) in paragraph at lines 1268--1268
[]|\OT1/cmr/m/n/10.95 bole, bosc, ciro,
 []


Underfull \hbox (badness 10000) in paragraph at lines 1269--1270
[]|\OT1/cmr/m/n/10.95 DUF4371,
 []


Underfull \hbox (badness 10000) in paragraph at lines 1269--1270
\OT1/cmr/m/n/10.95 Dimer Tnp
 []


Underfull \hbox (badness 1661) in paragraph at lines 1270--1270
[]|\OT1/cmr/m/n/10.95 bole, bosc, brfl,
 []


Underfull \hbox (badness 3138) in paragraph at lines 1270--1270
\OT1/cmr/m/n/10.95 ciro, cisa, lach,
 []


Overfull \hbox (4.46228pt too wide) in paragraph at lines 1271--1271
[]|\OT1/cmr/m/n/10.95 galactosylceramide
 []


Underfull \hbox (badness 10000) in paragraph at lines 1271--1271
\OT1/cmr/m/n/10.95 sul-fo-trans-ferase
 []


Underfull \hbox (badness 10000) in paragraph at lines 1272--1272
[]|\OT1/cmr/m/n/10.95 Galactose-
 []


Underfull \hbox (badness 10000) in paragraph at lines 1272--1272
\OT1/cmr/m/n/10.95 3-O-
 []


Overfull \hbox (5.76155pt too wide) in paragraph at lines 1272--1272
\OT1/cmr/m/n/10.95 sulfotransferase,
 []


Overfull \hbox (12.53368pt too wide) in paragraph at lines 1262--1274
[][] 
 []


LaTeX Warning: `!h' float specifier changed to `!ht'.

[26

]
<./Figures/RUNT.pdf, id=5700, 362.77094pt x 245.07184pt>
File: ./Figures/RUNT.pdf Graphic file (type pdf)
<use ./Figures/RUNT.pdf>
Package pdftex.def Info: ./Figures/RUNT.pdf  used on input line 1312.
(pdftex.def)             Requested size: 264.82057pt x 178.90094pt.
<./Figures/SOX.pdf, id=5701, 578.88922pt x 1356.0236pt>
File: ./Figures/SOX.pdf Graphic file (type pdf)
<use ./Figures/SOX.pdf>
Package pdftex.def Info: ./Figures/SOX.pdf  used on input line 1318.
(pdftex.def)             Requested size: 283.65819pt x 664.4574pt.


LaTeX Warning: Float too large for page by 6.8984pt on input line 1320.


Package natbib Warning: Citation `Klopfenstein:2018' on page 27 undefined on in
put line 1327.

[27 <./Figures/distribution-species-clade-final.pdf> <./Figures/distribution-pr
oteins-clade-final.pdf

pdfTeX warning: pdflatex.exe (file ./Figures/distribution-proteins-clade-final.
pdf): PDF inclusion: multiple pdfs with page group included in a single page
>]
<./Figures/dive-enrichment-complete.pdf, id=5850, 1161.65904pt x 587.5886pt>
File: ./Figures/dive-enrichment-complete.pdf Graphic file (type pdf)
<use ./Figures/dive-enrichment-complete.pdf>
Package pdftex.def Info: ./Figures/dive-enrichment-complete.pdf  used on input 
line 1335.
(pdftex.def)             Requested size: 499.50366pt x 252.65816pt.
<./Figures/clusters-GO-supplemental.pdf, id=5851, 1328.86183pt x 1283.0476pt>
File: ./Figures/clusters-GO-supplemental.pdf Graphic file (type pdf)
<use ./Figures/clusters-GO-supplemental.pdf>
Package pdftex.def Info: ./Figures/clusters-GO-supplemental.pdf  used on input 
line 1343.
(pdftex.def)             Requested size: 438.52576pt x 423.40701pt.


Package natbib Warning: Citation `Szklarczyk:2018' on page 28 undefined on inpu
t line 1349.


Package natbib Warning: Citation `Szklarczyk:2018' on page 28 undefined on inpu
t line 1349.


Package natbib Warning: Citation `Supek2011' on page 28 undefined on input line
 1355.

<./Figures/protein-enrichment-GO-A.pdf, id=5854, 1291.9168pt x 1091.81068pt>
File: ./Figures/protein-enrichment-GO-A.pdf Graphic file (type pdf)
<use ./Figures/protein-enrichment-GO-A.pdf>
Package pdftex.def Info: ./Figures/protein-enrichment-GO-A.pdf  used on input l
ine 1370.
(pdftex.def)             Requested size: 475.45825pt x 401.81453pt.

Package natbib Warning: Citation `Supek2011' on page 28 undefined on input line
 1376.


Package natbib Warning: Citation `Klopfenstein:2018' on page 28 undefined on in
put line 1376.


Package natbib Warning: Citation `Supek2011' on page 28 undefined on input line
 1376.


Package natbib Warning: Citation `Klopfenstein:2018' on page 28 undefined on in
put line 1376.

<./Figures/revigo_treemap_tunicata.pdf, id=5855, 1134.44334pt x 630.05402pt>
File: ./Figures/revigo_treemap_tunicata.pdf Graphic file (type pdf)
<use ./Figures/revigo_treemap_tunicata.pdf>
Package pdftex.def Info: ./Figures/revigo_treemap_tunicata.pdf  used on input l
ine 1383.
(pdftex.def)             Requested size: 363.02928pt x 201.6214pt.
<./Figures/revigo_treemap_colonial.pdf, id=5856, 1133.04971pt x 630.05402pt>
File: ./Figures/revigo_treemap_colonial.pdf Graphic file (type pdf)
<use ./Figures/revigo_treemap_colonial.pdf>
Package pdftex.def Info: ./Figures/revigo_treemap_colonial.pdf  used on input l
ine 1384.
(pdftex.def)             Requested size: 362.58331pt x 201.6214pt.
<./Figures/revigo_treemap_solitary.pdf, id=5857, 1129.85002pt x 630.05402pt>
File: ./Figures/revigo_treemap_solitary.pdf Graphic file (type pdf)
<use ./Figures/revigo_treemap_solitary.pdf>
Package pdftex.def Info: ./Figures/revigo_treemap_solitary.pdf  used on input l
ine 1385.
(pdftex.def)             Requested size: 361.55939pt x 201.6214pt.
<./Figures/revigo_treemap_olfactores.pdf, id=5858, 1130.1284pt x 630.05402pt>
File: ./Figures/revigo_treemap_olfactores.pdf Graphic file (type pdf)
<use ./Figures/revigo_treemap_olfactores.pdf>
Package pdftex.def Info: ./Figures/revigo_treemap_olfactores.pdf  used on input
 line 1395.
(pdftex.def)             Requested size: 485.94574pt x 270.91794pt.
<./Figures/revigo_treemap_vertebrata.pdf, id=5859, 1130.1284pt x 630.05402pt>
File: ./Figures/revigo_treemap_vertebrata.pdf Graphic file (type pdf)
<use ./Figures/revigo_treemap_vertebrata.pdf>
Package pdftex.def Info: ./Figures/revigo_treemap_vertebrata.pdf  used on input
 line 1396.
(pdftex.def)             Requested size: 485.94574pt x 270.91794pt.
[28 <./Figures/RUNT.pdf>] [29 <./Figures/SOX.pdf>] [30 <./Figures/dive-enrichme
nt-complete.pdf>] [31 <./Figures/clusters-GO-supplemental.pdf>] [32 <./Figures/
protein-enrichment-GO-A.pdf>] [33 <./Figures/revigo_treemap_tunicata.pdf> <./Fi
gures/revigo_treemap_colonial.pdf

pdfTeX warning: pdflatex.exe (file ./Figures/revigo_treemap_colonial.pdf): PDF 
inclusion: multiple pdfs with page group included in a single page
> <./Figures/revigo_treemap_solitary.pdf

pdfTeX warning: pdflatex.exe (file ./Figures/revigo_treemap_solitary.pdf): PDF 
inclusion: multiple pdfs with page group included in a single page
>] [34 <./Figures/revigo_treemap_olfactores.pdf> <./Figures/revigo_treemap_vert
ebrata.pdf

pdfTeX warning: pdflatex.exe (file ./Figures/revigo_treemap_vertebrata.pdf): PD
F inclusion: multiple pdfs with page group included in a single page
>] (./supp.lol

Package natbib Warning: Citation `Harris:2007' on page 35 undefined on input li
ne 1.


Package natbib Warning: Citation `Huerta-Cepas:2016' on page 35 undefined on in
put line 12.

)
\tf@lol=\write4
\openout4 = `supp.lol'.


Package natbib Warning: Citation `Harris:2007' on page 35 undefined on input li
ne 1412.

Package hyperref Info: bookmark level for unknown lstlisting defaults to 0 on i
nput line 1414.

Package natbib Warning: Citation `Harris:2007' on page 35 undefined on input li
ne 1419.


Package natbib Warning: Citation `Harris:2007' on page 35 undefined on input li
ne 1419.

[35

]

Package natbib Warning: Citation `Klopfenstein:2018' on page 36 undefined on in
put line 1464.


Package natbib Warning: Citation `Klopfenstein:2018' on page 36 undefined on in
put line 1472.

[36]

Package natbib Warning: Citation `Huerta-Cepas:2016' on page 37 undefined on in
put line 1515.


Package natbib Warning: Citation `Huerta-Cepas:2016' on page 37 undefined on in
put line 1515.

[37]
No file supp.bbl.

Package natbib Warning: There were undefined citations.

Package atveryend Info: Empty hook `BeforeClearDocument' on input line 1555.
Package atveryend Info: Empty hook `AfterLastShipout' on input line 1555.
(./supp.aux)
Package atveryend Info: Executing hook `AtVeryEndDocument' on input line 1555.
Package atveryend Info: Executing hook `AtEndAfterFileList' on input line 1555.

Package rerunfilecheck Info: File `supp.out' has not changed.
(rerunfilecheck)             Checksum: 316714BB62DC581735B0C8A956F050ED;1261.
Package atveryend Info: Empty hook `AtVeryVeryEnd' on input line 1555.
 ) 
Here is how much of TeX's memory you used:
 15625 strings out of 480608
 273485 string characters out of 5907535
 816934 words of memory out of 5000000
 31005 multiletter control sequences out of 15000+600000
 550870 words of font info for 94 fonts, out of 8000000 for 9000
 1141 hyphenation exceptions out of 8191
 55i,20n,99p,930b,2304s stack positions out of 5000i,500n,10000p,200000b,80000s
{c:/texlive/2020/texmf-dist/fonts/enc/dvips/cm-super/cm-super-ts1.enc}<c:/tex
live/2020/texmf-dist/fonts/type1/arkandis/accanthis/AccanthisADFStdNo3-BoldItal
ic.pfb><c:/texlive/2020/texmf-dist/fonts/type1/public/amsfonts/cm/cmbx10.pfb><c
:/texlive/2020/texmf-dist/fonts/type1/public/amsfonts/cm/cmbx12.pfb><c:/texlive
/2020/texmf-dist/fonts/type1/public/amsfonts/cm/cmbxti10.pfb><c:/texlive/2020/t
exmf-dist/fonts/type1/public/amsfonts/cm/cmmi10.pfb><c:/texlive/2020/texmf-dist
/fonts/type1/public/amsfonts/cm/cmmi6.pfb><c:/texlive/2020/texmf-dist/fonts/typ
e1/public/amsfonts/cm/cmmi8.pfb><c:/texlive/2020/texmf-dist/fonts/type1/public/
amsfonts/cm/cmr10.pfb><c:/texlive/2020/texmf-dist/fonts/type1/public/amsfonts/c
m/cmr12.pfb><c:/texlive/2020/texmf-dist/fonts/type1/public/amsfonts/cm/cmr17.pf
b><c:/texlive/2020/texmf-dist/fonts/type1/public/amsfonts/cm/cmr6.pfb><c:/texli
ve/2020/texmf-dist/fonts/type1/public/amsfonts/cm/cmr8.pfb><c:/texlive/2020/tex
mf-dist/fonts/type1/public/amsfonts/cm/cmr9.pfb><c:/texlive/2020/texmf-dist/fon
ts/type1/public/amsfonts/cm/cmsy10.pfb><c:/texlive/2020/texmf-dist/fonts/type1/
public/amsfonts/cm/cmsy8.pfb><c:/texlive/2020/texmf-dist/fonts/type1/public/ams
fonts/cm/cmti10.pfb><c:/texlive/2020/texmf-dist/fonts/type1/public/amsfonts/cm/
cmti12.pfb><c:/texlive/2020/texmf-dist/fonts/type1/public/amsfonts/cm/cmti7.pfb
><c:/texlive/2020/texmf-dist/fonts/type1/public/amsfonts/cm/cmti9.pfb><c:/texli
ve/2020/texmf-dist/fonts/type1/public/amsfonts/cm/cmtt10.pfb><c:/texlive/2020/t
exmf-dist/fonts/type1/public/amsfonts/cm/cmtt12.pfb><c:/texlive/2020/texmf-dist
/fonts/type1/public/amsfonts/cm/cmtt9.pfb><c:/texlive/2020/texmf-dist/fonts/typ
e1/public/cm-super/sfrm1095.pfb>
Output written on supp.pdf (37 pages, 19369710 bytes).
PDF statistics:
 6604 PDF objects out of 7423 (max. 8388607)
 4479 compressed objects within 45 object streams
 190 named destinations out of 1000 (max. 500000)
 314 words of extra memory for PDF output out of 10000 (max. 10000000)
