# Supplementary material for: The Genome of the “Sea Vomit” Didemnum vexillum
Source: Life (Basel). 2021 Dec 10;11(12):1377. doi: 10.3390/life11121377 (PMC8704543; doi:10.3390/life11121377)
Supplement: Supplementary file 1 [file life-11-01377-s001.zip › supp.lol]

\contentsline {lstlisting}{\numberline {1}Genome alignments with the close species parameters as suggested by~\cite {Harris:2007}.}{35}{lstlisting.1}%
\contentsline {lstlisting}{\numberline {2}Multiple genome alignments for mtDNA.}{35}{lstlisting.2}%
\contentsline {lstlisting}{\numberline {3}Modification of Covariance Model}{35}{lstlisting.3}%
\contentsline {lstlisting}{\numberline {4}Search CM on genome.}{36}{lstlisting.4}%
\contentsline {lstlisting}{\numberline {5}Orthology relationships.}{36}{lstlisting.5}%
\contentsline {lstlisting}{\numberline {6}GO simplification using GOslims.}{36}{lstlisting.6}%
\contentsline {lstlisting}{\numberline {7}GO enrichment on studied chordate species.}{36}{lstlisting.7}%
\contentsline {lstlisting}{\numberline {8}Protein homology searches with blastp.}{36}{lstlisting.8}%
\contentsline {lstlisting}{\numberline {9}Homology searches with tblastn.}{36}{lstlisting.9}%
\contentsline {lstlisting}{\numberline {10}Search of specific protein domains using hmmscan.}{36}{lstlisting.10}%
\contentsline {lstlisting}{\numberline {11}Structure validation by covariance models.}{36}{lstlisting.11}%
\contentsline {lstlisting}{\numberline {12}Phylogenetic analysis on skeletogenesis proteins using \texttt {ETE 3} Toolkit~\cite {Huerta-Cepas:2016}.}{37}{lstlisting.12}%
\contentsline {lstlisting}{\numberline {13}Identification of orthologous proteins and fragmented proteins respect to \textit {C.\ robusta} proteome.}{37}{lstlisting.13}%
\contentsline {lstlisting}{\numberline {14}ABySS}{37}{lstlisting.14}%
\contentsline {lstlisting}{\numberline {15}DBG2OLC}{37}{lstlisting.15}%
\contentsline {lstlisting}{\numberline {16}Wengan}{37}{lstlisting.16}%
\contentsline {lstlisting}{\numberline {17}wtdbg2}{37}{lstlisting.17}%
