# Supplementary material for: The Genome of the “Sea Vomit” Didemnum vexillum
Source: Life (Basel). 2021 Dec 10;11(12):1377. doi: 10.3390/life11121377 (PMC8704543; doi:10.3390/life11121377)
Supplement: Supplementary file 1 [file life-11-01377-s001.zip › supp.out]

\BOOKMARK [1][-]{section.1}{DNA extraction from D. vexillum}{}% 1
\BOOKMARK [1][-]{section.2}{Data preprocessing and pre-assembling}{}% 2
\BOOKMARK [1][-]{section.3}{Alternative Assembly Strategies}{}% 3
\BOOKMARK [1][-]{section.4}{Analysis of Genetic Variance}{}% 4
\BOOKMARK [1][-]{section.5}{Post-processing genome polishing}{}% 5
\BOOKMARK [1][-]{section.6}{Re-annotation of the Didemnum vexillum genome}{}% 6
\BOOKMARK [1][-]{section.7}{Detection and analysis of repeat elements}{}% 7
\BOOKMARK [1][-]{section.8}{Mitochondrial DNA annotation}{}% 8
\BOOKMARK [1][-]{section.9}{Determination of covariance models thresholds}{}% 9
\BOOKMARK [1][-]{section.10}{Close homology relations from D. vexillum proteins}{}% 10
\BOOKMARK [1][-]{section.11}{Ontology annotation and enrichment analysis on protein ortholog groups}{}% 11
\BOOKMARK [2][-]{subsection.11.1}{Results}{section.11}% 12
\BOOKMARK [3][-]{subsubsection.11.1.1}{Additional comparisons of shared ortholog groups}{subsection.11.1}% 13
\BOOKMARK [3][-]{subsubsection.11.1.2}{Complete specific GO annotation on D. vexillum}{subsection.11.1}% 14
\BOOKMARK [3][-]{subsubsection.11.1.3}{Shared enriched GO on chordata species}{subsection.11.1}% 15
\BOOKMARK [1][-]{section.12}{Command line Methods}{}% 16
