# Supplementary material for: The Genome of the “Sea Vomit” Didemnum vexillum
Source: Life (Basel). 2021 Dec 10;11(12):1377. doi: 10.3390/life11121377 (PMC8704543; doi:10.3390/life11121377)
Supplement: Supplementary file 1 [file life-11-01377-s001.zip › supp.tex]

\documentclass[11pt]{article}

\usepackage[letterpaper, margin=2cm]{geometry}
\usepackage{graphicx}
\usepackage[english]{babel}
\usepackage[utf8]{inputenc}
\usepackage{hyperref}
\usepackage[square,numbers,sort&compress]{natbib}
\usepackage{listings}
\usepackage{placeins} %Force biblio at final document
\usepackage{epic,eepic}
\usepackage{rotating}
\usepackage{float}
\usepackage{array}
\usepackage{afterpage}
\usepackage{amsmath,amsfonts,amssymb}
\usepackage{color}
\newcommand{\TODO}[1]{\begingroup\color{red}#1\endgroup}
\newcommand{\NEW}[1]{\begingroup\color{blue}#1\endgroup}
\newcommand{\FIG}{./Figures}

\newcommand{\tabitem}{~~\llap{$\hookrightarrow$}~~}

\usepackage{adjustbox}
\usepackage{multirow}
\usepackage{caption}
\captionsetup[figure]{name=Figure S}
\captionsetup[table]{name=Table S}
\usepackage{booktabs}
\usepackage{sectsty}
\usepackage{hyperref}

% numbers
\usepackage[group-separator={,}]{siunitx}
\sisetup{locale = US}

%% Command line methods
\definecolor{codegreen}{rgb}{0,0.6,0}
\definecolor{codegray}{rgb}{0.5,0.5,0.5}
\definecolor{codepurple}{rgb}{0.58,0,0.82}
\definecolor{backcolour}{rgb}{0.95,0.95,0.92}
\lstdefinestyle{mystyle}{backgroundcolor=\color{backcolour},   
    commentstyle=\color{codegreen},
    keywordstyle=\color{magenta},
    numberstyle=\tiny\color{codegray},
    stringstyle=\color{codepurple},
    basicstyle=\ttfamily\footnotesize,
    breakatwhitespace=false,         
    breaklines=true,                 
    captionpos=b,                    
    keepspaces=true,                 
    numbers=left,                    
    numbersep=5pt,                  
    showspaces=false,                
    showstringspaces=false,
    showtabs=false,                  
    tabsize=2
}
\lstset{style=mystyle}

%opening
\title{Additional file \#1: The genome of the ``Sea Vomit'' \\
\textit{Didemnum vexillum}}
\author{Ernesto Parra-Rinc\'{o}n, Cristian A. Velandia-Huerto, Adriaan
Gittenberger, \\ J{\"o}rg Fallmann, Thomas Gatter, Federico D. Brown, \\  Peter F.
Stadler and Clara I. Berm\'{u}dez-Santana}
\date{}

\begin{document}

\maketitle

\section{DNA extraction from \textit{D.\ vexillum}}

\begin{table}[ht!]
    \caption{Summary of $29$ DNA extractions on \textit{D.\ vexillum}. Extraction dates: $^{J}$: July 2015.
    $^{O}$: October 2015. $^{D}$: Second week of December, 2015. $^{F}$: February
    2016. $^a$: \texttt{GiMaRIS} collection number AG4844.}\label{tab:extractions}
	\begin{tabular}{p{2cm}p{1.4cm}p{2.7cm}p{2cm}p{4cm}p{4cm}} \toprule
\textbf{Collection Date} & \textbf{Sample} & \textbf{Tissue Preservation} &
        \textbf{Extraction (N)} & \textbf{Result} & \textbf{Problem} \\ \midrule
        \multirow{2}{*}{\parbox{2cm}{June 10th, 2015}} & S1$^{a}$ & 96\% ethanol +
        \num{4.0}$^\circ$C in fridge. & E1$^J$ (1) & Little to no DNA (Nanodrop
        analyses). & - \\
        & S2 & \num{-80.0}$^\circ$C freezer & E2$^O$ (1) & No DNA\@. & - \\ \midrule
        September 2015 & S3 & \num{-20.0}$^\circ$C freezer & E3$^O$ (1) & 19-25 $\mu$g
        sample, sent to Macrogen and Pacbio. E3=\num{359.4} ng/$\mu$l. & Contained only 2 ng of DNA after
        quantity checks, indicating DNA-degradation (54.8 ng/$\mu$l).\\ \midrule
  \multirow{8}{*}{\parbox{2cm}{Third week of November, 2015}} & \multirow{8}{*}{S4} &
        \multirow{8}{*}{\parbox{2cm}{Ethanol + \num{-20.0}$^\circ$C freezer}} &
        E4,E5$^{D}$ (2) & 100 $\mu$l samples, sent to Macrogen. E4 = \num{396.2} ng/$\mu$l, E5= \num{222.6} ng/$\mu$l & Too fragmented \\
        & & & \textbf{E6,E7$^D$ (2)} & 100 $\mu$l samples, sent to PacBio. E6 = \num{694.4} ng/$\mu$l and E7 = \num{246.3} ng/$\mu$l & Usable DNA, partial DNA-degradation. E6 = \num{386} ng/$\mu$l and E7 = \num{192} ng/$\mu$l. \\
        & & & E8-E12$^D$ (4) & DNA present (Nanodrop) & Not selected for further analyses as E4
        to E7 gave better Nanodrop quantity/quality values. \\
        & & & E13-E29$^{P}$ (16) & Seven extractions sent to Macrogen and PacBio. DNA
        present in all samples. The best quality and quantity on 7 out 16
        extractions, which were used for further analyses. & Pooled longer
        fragments have shown smears. Not suitable to further analyses. \\
\bottomrule

\end{tabular}
\end{table}

\section{Data preprocessing and pre-assembling}
Size distribution of sequenced subreads is shown in Figure S\ref{fig:headmap_Pacbio_dvex}.

\begin{figure}[h!]
  \begin{tabular}{cc}
    \begin{minipage}{0.6\textwidth}
    \centering
    \includegraphics[scale=0.6]{\FIG/Subreads_distribution.png}
    \end{minipage}
    &\begin{minipage}{0.4\textwidth}
        \caption{Size distribution of sequenced PacBio SubReads from eleven
        SMRT PacBio cells. The output of sequencing for each cell is plotted:
    PacBio raw (SubReads) counts in X axis and in Y axis the length in kilobase
pair (kbp) for the PacBio raw (SubReads).}
      \label{fig:headmap_Pacbio_dvex}
    \end{minipage}
  \end{tabular}
\end{figure}

%Temporal before Table1
\begin{table}[h!]
  \caption{Data used to be run on the new hybrid assembly.}
  \begin{center}
    \begin{tabular}{llllllll}
                        & \textbf{Correction}  & \textbf{Software}  &
        \textbf{Reads}  & \textbf{N50}        & \textbf{Size}     \\
      \toprule
       $1$              & Hybrid              & Proovread          & \num{776295} & \num{3.94}kbp & \num{2.7}Gp   \\
       $2$              & Hybrid              & Proovread          & \num{288198} & \num{1.7}kbp  &
       \num{391}Mbp    \\
       $3$              & Pre-assembled reads & SMRT pipe          & \num{823758} & \num{1.8}Kbp  & \num{1.4}Gpb  \\
       $4$              & CCS                 & SMRT pipe          & \num{220514} & \num{2.1}Kbp  & \num{450} Mbp \\
       \label{correccion}
    \end{tabular}
  \end{center}\label{MetricasDvex}
\end{table}
\clearpage

%2.2.4
\section{Alternative Assembly Strategies}
\label{sec:AAS}

The assembly quality obtained with the pipeline described in main text (Section
2.2) is below expectations given the available read coverage. In order to ensure
that this is not an error, we chose methods based on their reported
competitiveness and contrasting assembly strategies, including short read only
assembly (ABySS \cite{jackman:2017}), hybrid assemblers (DBG2OLC \cite{ye:2016},
Wengan \cite{di:2020}), our in-house development LazyB \cite{Gatter:20a}, and a
long read only assembly method (wtdbg2 \cite{ruan:2020}). See Section
S\ref{sec:commandline} for details.

%2.2.7
%\subsection{Analysis of Genetic Variance}

%3.1
\subsection*{Initial approaches to assemble the \textit{Didemnum vexillum}
  genome}

We applied five standard methods to the assembly of the \textit{D.\ vexillum}
genome. The results of these attempts are summarized in
Table S\ref{tab:alt_assembly} in terms of commonly used parameters. None of these
tools was able to capture a significant portion of the genome, covering $20$\%
or less of our final assembly at a very low rate of disjoint contigs, see Table
S\ref{tab:alt_assembly}.

%Table 1
\begin{table*}[h!]
  \caption{Assemblies obtained with alternative strategies. Tools were used
    as recommended by the respective developers. Genome statistics are
    given for independent assemblies (Genome Size, Number of Contigs), and
    in comparison to the assembly described in the previous section
    (computed with QUAST \cite{gurevich:2013}). We report the number of
    contigs not matching to the reference (Disjunct Contigs) and the
    fraction of the reference that is covered by the alternative assembly
    (Match Fraction). The covered fraction is likely underestimated due to
    the high level of alignment noise breaking up true matches.
    Completeness was evaluated by Benchmarking Universal Single-Copy
    Orthologs (\texttt{BUSCO}) using the metazoan lineage, as the percentage of
    (partially) assembled genes.}\label{tab:alt_assembly}
  \centering
  \small
  \begin{center}
    \begin{tabular}{lccccc}
     \toprule
      \textbf{Method} & \textbf{Genome Size (kb)} & \textbf{\# Contigs}
      &  \textbf{\# Disjunct Contigs}  & \textbf{Match Fraction (\%)}
      & \textbf{BUSCO \%} \\
      \midrule
      ABySS    &   2,289 &  2,772 &   76 &  0.413 &  0.2 \\
      DBG2OLC  & 135,699 & 35,393 &  687 & 20.851 & 17.4 \\
      LazyB    &  76,276 & 30,369 & 1732 &  8.404 & 18.4 \\
      Wengan   &     176 &     22 &    1 &  0.031 &    0 \\
      wtdbg2   &   4,713 &    736 &   19 &  0.768 &  0.4 \\
      \bottomrule
    \end{tabular}
  \end{center}
\end{table*}

Manual inspection of the genome shows a very high level of genetic
variation, which is most likely the root cause of the limited quality of
the assemblies, see Figure S\ref{fig:align_example}. Indeed, only DBG2OLC
and LazyB, i.e., the tools least susceptible to genetic variance within
samples, were able to produce even a partially acceptable assembly.
Utilizing the Celera Assembler and varied pre-processing techniques allows
us to map more dissimilar region and therefore also to assemble more of the
genome. We subjected this intuition to more systematic testing, see Section
\ref{sec:gen_variance} below.

%Figure 2
\begin{figure*}
\begin{center}
\includegraphics[width=0.95\textwidth]{\FIG/dvex_alignment_example.png}
\end{center}
\caption{Short reads mapped to the \textit{D.\ vexillum} genome assembly at
	the locus of typical single copy orthologs predicted by \texttt{BUSCO}
  \cite{Simao:2015} A) EOG091G0VTN ribosomal protein L14 and B) ribosomal
  protein L37a. The regions show extensive and (partially) systematic
  genetic variation. The image was generated with IGV
  \cite{robinson:2011}. Colored reads indicate unexpected insert sizes or
  mate-pairs on other scaffolds. Base variants are marked as colored
  bars. On top DNA-seq coverage is shown for both \texttt{BUSCO} genes.}
\label{fig:align_example}
\end{figure*}

%3.3
\section{Analysis of Genetic Variance}
\label{sec:gen_variance}

%Old Methods
%2.2.7
%\subsection{Analysis of Genetic Variance}
To analyze $k$-mer statistics, we used jellyfish \cite{marccais:2011} at
$k=$\num{21} to count all $k$-mers in the processed Illumina reads and analyzed
the distribution with GenomeScope 2.0 \cite{ranallo:2020}. Merqury
\cite{rhie:2020} was used to match the same set of $k$-mers against our
reference assembly.

To directly estimate diversity we randomly selected \num{100} genes from the
catalog of single-copy orthologs identified by \texttt{BUSCO} without
duplication in our assembly. In this manner we obtained a set of regions without
duplication and evolutionary pressures to remain stable. Short reads were then
aligned to all genes with BWA at conservative scoring. We used freebayes
\cite{garrison:2012} with options \textit{-{}-pooled-continuous} and
\textit{-{}-pooled-discrete} as recommended. Results were filtered for very high
quality of $30$ and above.

To isolate the cause for the poor performance of all standard assembly pipelines
we further investigated the available data. Statistics based on $k$-mers are
routinely utilized to evaluate the genome assemblies in a reference-free
setting. \texttt{GenomeScope} \cite{ranallo:2020} was developed for pre-assembly
quality control by fitting a genome model to the $k$-mer profile and estimating
several key statistics.

Although \texttt{GenomeScope} was able to fit a model, the $k$-mer spectra do
not show the distinct peaks that are expected for a diploid organism, even in
the transformed model to enhance observable peaks
(Figure S\ref{fig:kmer_GenomeScope}). Instead, the $k$-mer profile exhibits a
strong peak of very low abundant $k$-mers that is modeled as noise. Since it is
highly unlikely that this profile is caused is by extreme error levels in the
Illumina reads, in particular given the otherwise encouraging quality control
parameters, the signal is presumably caused by a very high level of genetic
diversity.

\texttt{GenomeScope} estimates a genome size of \num{219} Mbp, i.e., more than
$2$ times smaller than our assembly. Although we cannot unambiguously eliminate the
possibility of duplications in our assembly, highly variable regions are likely
discarded and therefore missing in the \texttt{GenomeScope} model. The strong
divergence from an expected distribution also renders this estimation highly
unreliable. To corroborate this interpretation we ran \texttt{Merqury}
\cite{rhie:2020} to match the same set of $k$-mers against our reference
assembly. We observe that the ``genomic peak'' again is overlaid by unused
$k$-mers deriving from either noise or genetic diversity
(Figure S\ref{fig:kmer_merqury}). According to this assessment, our assembly
exhibits a remarkably low level of duplication. This unfortunately does not
guarantee actual correctness. As $k$-mers lack in precision at highly divers
sites, highly divergent haplotypes may simply not be recognized as such and thus
also not marked as duplication.

% Figure 4
\begin{figure}
  \begin{tabular}{cc}
    \begin{minipage}{0.48\textwidth}
      \includegraphics[width=\textwidth]{\FIG/genomescope_profile.png}
    \end{minipage}
    &\begin{minipage}{0.40\textwidth}
      \caption{$K$-mer spectra and fitted models for Illumina short reads
        ($k=21$). Designated erroneous $k$-mers largely overlap the
        predicted genome. The distance between unique sequence and full
        model, at a ``read error rate'' of \num{3}\%, which cannot
          realistically be explained by technical error rate of the
          Illumina reads, but rather signifies a high diversity in the
        predicted genome.  X-axis: $k$-mer frequency, Y axis: $k$-mer
        multiplicity (i.e. coverage).}
      \label{fig:kmer_GenomeScope}
    \end{minipage}
  \end{tabular}
\end{figure}

% Figure 5
\begin{figure}
  \begin{tabular}{cc}
    \begin{minipage}{0.48\textwidth}
      \includegraphics[width=\textwidth]{\FIG/merqury_profile.png}
    \end{minipage}
    &\begin{minipage}{0.40\textwidth}
      \caption{Copy number spectrum plot generated by Merqury for $k$-mers
        ($k=21$ as recommended by the developers) of Illumina short reads
        plotted as stacked histograms coloured by the copy numbers in our
        newly assembled genome. Only a low level of duplication is
        detected. Noisy $k$-mer overlay genome peak. X-axis: k-mer count, Y
        axis: $k$-mer multiplicity (i.e. coverage).}
      \label{fig:kmer_merqury}
    \end{minipage}
  \end{tabular} 
\end{figure}

Although the sequencing protocol was not well suited to compute accurate
polymorphism and divergence statistics, we can nevertheless obtain plausible
approximations by considering reads mapping to single-copy genes as identified
by \texttt{BUSCO}. Variant sites were detected on average every $363$ basepairs,
predicting alternatives for every $246$th base. Up to $11$ variants were called
for a single site, averaging at $2$. Variants made up on average \num{41.5}\% of
reads in each site. 

\clearpage
%%%%%

\section{Post-processing genome polishing}
~\label{sec:postprocessing}
\subsection*{Detection of sources of contamination on \textit{D.\ vexillum} genome}
Following the described methodology on main text, $17439$ query genomes were
obtained from \texttt{NCBI} 
RefSeq\footnote{ftp://ftp.ncbi.nlm.nih.gov/genomes/refseq/assembly\_summary\_refseq.txt}. 
Homologous high scoring pairs were searched using \texttt{blastn}, as follows:

\begin{lstlisting}[language=bash, breaklines=true]
blastn -db <DB> -query <QUERY_SEQ> -num_threads 8 -evalue 1e-10 -word_size 30 -gapopen 1 -gapextend 2 -penalty -1 -reward 1 -dust yes -outfmt 6 -out <OUT>
\end{lstlisting}

The best hits were retrieved if they reported an identity $\geq 80$\% and did not
present gaps in the alignment. With this strategy was detected a number of
$526$ species that reported high scoring pairs and the crossing with the current
RefSeq annotation found only $3$ contamination sources: \textit{Acinetobacter
baumannii} (NZ\_CP020583.1), \textit{Weissella cibaria} (NZ\_CP013938.1) and a
\textit{Adelie penguin polyomavirus isolate AdPyV\_Crozier\_2012}
(NC\_026141.2).

By other way, specific covariance models from bacteria ($807$) obtained from
RFAM v.12 were searched on \textit{D.\ vexillum} genome with \texttt{cmsearch}
as described on Section S\ref{sec:commandline}. Only one locus from one ncRNA family were
found, related with the \textit{cis}- regulatory ALIL pseudoknot (RF01497). 

At the end, following the described strategies $4$ scaffolds were removed from the
original genome assembly, it means $\sim$ \num{18.65} kb. Those sequences were removed
from the final available genome.

\subsection*{Detection of repeated contigs on \textit{D.\ vexillum} genome}
Along all the assembled scaffolds on \textit{D.\ vexillum} that reported at least
one ncRNA \textit{loci}, an evaluation of repeated-blocks was performed using
\texttt{lastz} with \emph{self-alignment} parameters (as referred on
Section S\ref{sec:commandline}), to detect those contigs that were constituted with
repeated blocks along all the reported sequences. A complete analysis of the
output files from \texttt{lastz} allowed to survey the features from the
detected alignment blocks: length and number of repetitions along the same
contig. Based on the distribution of both variables, threshold values were
defined (as detailed on Figure S\ref{fig:featuresBlocks}).
In this case, a scaffold is classified as repeated if reported in at least one of
the detected repeated-blocks length $\geq 100$ nt or number of repetitions
$\geq 10$, it is reflected on Figure S\ref{fig:featuresBlocks}C, \emph{Max}
label. At the end, $540$ contigs were classified as repetitive contigs and
discarded from the final assembly.

\begin{figure}[h!]
\begin{center}
  \includegraphics[scale=0.2]{\FIG/distribution_repetitions_contigs}
  \includegraphics[scale=0.2]{\FIG/distribution_length_contigs} \\
  \includegraphics[scale=0.3]{\FIG/density-threshold-value.pdf} \\
  \caption{Features from repeated-blocks on \textit{D.\ vexillum} contigs that
	  reported ncRNA candidates. \textbf{A.} Distribution of repeated
	  blocks along all the contigs. \textbf{B.} Distribution of lengths of
	  all repeated-blocks. \textbf{C.} Number of repeated-blocks
	  (\emph{Num}) against their lengths, defined threshold values are
	  shown as intersecting lines on axis, based on this classification,
	  the \emph{Repetitive} blocks help to discriminate between repeated
  and non-repeated contigs (see main text).}\label{fig:featuresBlocks}
\end{center}
\end{figure}

\section{Re-annotation of the {\it Didemnum vexillum\/} genome}
~\label{sec:annotation}

\subsection*{Features of annotated genes}

The number of the genes with the median of size in kb ($\bar L$) and their number of
transcripts are described on Table S\ref{tab:sizesTranscripts}. Additionally, more
detailed view of the complete data could be addressed on the
Figure S\ref{fig:transcripts}, which the complete range of sizes discriminated by
number of transcripts are depicted. In this case, most of the \textit{D.\
vexillum} genes reported only one transcript and their sizes reported wider
range in comparison to those genes that reported $>1$ transcripts. 

In more detail, taking into account the length of the transcription
products, their reported median size is $\sim 0.375$ kb along a positive skewed,
long-tailed distribution, where $2$ transcripts have been reported as outliers
with $\geq 10$ kb:
\textit{Divexi.CG.Dive2019.scaffold1420-size16704.g13695-mRNA-1.t} ($\sim$
\num{12.3} kb) and \textit{Divexi.CG.Dive2019.scaffoldUncertain.g539-mRNA-1.t}
($\sim$ \num{12.11}) kb. For the first one, the corresponding protein is
\texttt{Dex\_pep14095}, that accounts for a homologous candidate on the
solitary tunicate \textit{C.\ robusta}: \texttt{A0A3Q0K5T4\_CIOIN} which has
annotations of VWFD, C8 and TIL protein domains on the UniProtKB database
(version 2019\_08) and has the status as an uncharacterised protein. For the
second one, the \texttt{Dvex\_pep554} protein, another homologous protein was
found in \textit{C.\ robusta} which corresponds to the
\texttt{A0A1W5BP75\_CIOIN}, but its annotation corresponds to an
uncharacterised protein, too. Last results were achieved using
\texttt{jackhmmer} against \texttt{Uniprotkb (v.2019\_08)}.

\begin{table}
\begin{minipage}{\textwidth}
	\begin{minipage}{0.49\linewidth}
		\caption{Transcript number summary from \textit{D.\ vexillum} annotated
		genes.}\label{tab:sizesTranscripts}
		\centering
		\begin{tabular}{p{2.3cm}lp{2.3cm}}
		\toprule 
		\textbf{Number of transcripts} & \textbf{\textbf{$\bar L$} (kb)} &
		\textbf{Number of genes} \\ \midrule
		1  &   0.9730 &60668 \\
		2  &  1.8020  & 1131 \\
		3  &   0.6730 &  253 \\
		4  &   0.4780  &  53 \\
		5  &   0.5155  &  40 \\
		6  &   0.5445  &  30 \\
		7  &   0.5450  &  13 \\
		8  &   0.4390  &   3 \\
		9  &  2.5540  &   2 \\
		10 &   7.0670  &   1 \\
		\bottomrule
		\end{tabular}
	\end{minipage}\hfill
	\begin{minipage}{0.50\linewidth}
		\centering
		\includegraphics[scale=0.32]{\FIG/numberTranscriptsSize}
		\captionof{figure}{Frequency of the number of transcripts along genes from \textit{D.\
  		vexillum}.}\label{fig:transcripts}
	\end{minipage}
\end{minipage}
\end{table}

\subsection*{Analysis of protein products from:
\texttt{Divexi.CG.Dive2019.scaffold15233-size8129.g20706}}
As indicated on the main text, gene 
\texttt{Divexi.CG.Dive2019.scaffold15233-size8129.g20706} reported
the highest number of transcripts ($10$) along the \textit{D.\ vexillum}
annotation. Here, $3$ longer protein products were analyzed with \texttt{phmmer} against the
\texttt{UniProtKB} database (v.2019\_08) using \texttt{HmmerWeb} v2.40, as indicated in
Table S\ref{tab:transcriptExample}.

\begin{table}[h!]
\caption{Homologs of the biggest protein products of \texttt{Divexi.CG.Dive2019.scaffold15233-size8129.g20706}
        which reported the largest number of transcripts on the \textit{D.\
vexillum} annotation. Data obtained by \texttt{phmmer} against UniprotKB
database.}\label{tab:transcriptExample}
\centering
    \begin{tabular}{p{3.5cm}lp{4cm}p{4cm}l}
	\toprule 
        \textbf{Protein product name} & \textbf{\textbf{$\bar L$} (kb)} &
        \textbf{Annotation} & \textbf{Found Homolog} & \textbf{E-value} \\ \midrule
        \texttt{Dvex\_pep21349} & $259$ & \multirow{3}{*}{Dynein heavy chain} &
        \multirow{3}{*}{A0A210Q030\_MIZYE} & $2.8e^{-18}$ \\
        \texttt{Dvex\_pep21351} & $217$ & & & $6.9e^{-15}$ \\
        \texttt{Dvex\_pep21350} & $217$ & & & $5.3e^{-13}$ \\
        \bottomrule 
   \end{tabular}
\end{table}

\subsection*{Detection and annotation of Hox genes}
Based on the described methodology in the main text to detect the homologous
candidates from the Hox genes. The final list of candidates annotated on the
current \textit{D.\ vexillum} assembly is described on Table S\ref{tab:hox}.

\begin{sidewaystable}
\caption{Final results from annotation of candidates of Hox gene family in the
    \textit{D.\ vexillum} genome. \textbf{A}: Anterior, \textbf{C}: Central,
    \textbf{AP}: Ancestral Posterior. NA\@: not available. Species
    labels: \textbf{Brla}: \textit{Branchiostoma lanceolatum}, \textbf{Ciin}: \textit{C.\ intestinalis},
    \textbf{Haro}: \textit{H.\ roretzi}, \textbf{Hefr}: \textit{Heterodontus
    francisci}, \textbf{Lame}: \textit{Latimeria menadoensis},
    \textbf{Bosc}: \textit{B.\ schlosseri}, \textbf{Ciro}: \textit{C.\ robusta},
    \textbf{Cisa}: \textit{C.\ savignyi}, \textbf{Bole}:\textit{B.\ leachii},
    \textbf{Oidi}: \textit{O.\ dioica}.}\label{tab:hox}
\centering
    \begin{tabular}{@{}p{1cm}p{2.6cm}p{5.5cm}p{5.5cm}p{5.5cm}@{}}
\toprule
\textbf{Class} & \textbf{Hox Gene} & \textbf{Manual Curation} & \textbf{Homology
Support} & \textbf{Alignment Support} \\ \midrule
    \multirow{2}{*}{A} & \multirow{2}{*}{Hox2} & \small scaffold16549-size8805,
        5363-5551,- & Dvex\_pep49845,2876-6340,-, Brla, Ciin, Haro, Hefr, Lame &
        4226-4827, +, Bole, Bosc, Ciro, Cisa \\
        &  & \small scaffold2010-size15357, 9838-9972, - & NA & 9755-10025, +, Bole, Cisa, Haro \\
    \multirow{2}{*}{A} & \multirow{2}{*}{Hox3} & \small scaffold11368-size9116,
        1079-1225, - & NA  1072-1253, +, Bosc, Ciro, Cisa \\
        & & \small scaffold57440-size3324, 880-1005, - & NA & 877-1131, +, Ciro, Cisa, Haro \\
    \multirow{2}{*}{C} & \multirow{2}{*}{Hox4} & \small scaffold72048-size2554,
        2108-2254, + & NA & 1980-2259, +, Bole, Bosc, Ciro, Haro \\
        & & \small scaffold12766-size8723, 1763-1909, - & NA & 1267-2089, +, Ciro, Cisa \\
C & Hox6/7-like & \small scaffold34036-size5256, 585-779, - & NA & 633-807, +, Haro  \\
        AP & Hox10 & \small scaffold93625-size1680, 1125-1223, - &
        \small (Dvex\_pep30911, Dvex\_pep30912), 556-1226, -, Ciro, Cisa\footnote{Not found
            by standard homology searches. Reported region has shown a high homology with a
    corresponding harbouring-Hox gene region in \textit{Ciona} sp. Reported
    gene (Divexi.CG.Dive2019.scaffold93625-size1680.g29940) in \textit{D.\ vexillum} was annotated on that region.} & 638-1292, +, Ciro,Cisa \\
AP & Hox12 & \small scaffold4141-size12757, 8233-8496, + & NA & 8146-8486, +, Bole, Ciro, Cisa, Haro \\
AP & Hox11/12/13.a & \small scaffold101308-size1277, 4-243, + & NA & 10-389, +, Bole, Brfl, Ciro, Cisa, Oidi \\
\bottomrule
\end{tabular}
\end{sidewaystable}

\subsection*{Mapping previous ncRNA annotation on new assembly}
Previous ncRNA annotation was retrieved \cite{velandia2016a} in fasta format. All the contigs which reported
a ncRNA annotation have been obtained from the reported draft assembly of the \textit{D.\ vexillum} 
genome\footnote{\url{http://tunicata.bioinf.uni-leipzig.de/Download.html}}. The
resulting was mapped onto the new genome with \texttt{lastz}: 

\begin{lstlisting}[language=bash, breaklines=true]
lastz_32 <NEW_GENOME>[multiple] <OLD_GENOME> --rdotplot=<OUT_DOT-PLOT_FILE>
--ambiguous=iupac --chain C=0 E=150 H=0 K=4500 L=3000 M=254 O=600
Q=human_chimp.v2.q T=2 Y=15000 --format=maf+ > <OUTPUT_FILE>
\end{lstlisting}

Alignment files were retrieved in \texttt{maf} format and were parsed
with \texttt{Bio::AlignIO} \texttt{Bioperl} library. The criteria to
obtain the best genome coordinates was chosen based on the relation
between the length of the mapped region into the new genome ($m$) and
the original size of the query contig in the old genome ($s$). The
relation was defined as $R = \frac{m}{s}$, in this case, the best 
mapping candidates are those which reported $R = 1$, but to retrieve
the maximum number of mapping between the two genome versions, $R \geq 0.90$
was also considered.
From $247$ contigs, was possible to map $213$ in the raw results after the 
mapping stage with $lastz$, which generated $153892$ relations. After considering the $R$ relation, those results
were parsed, resulting in: $1.09$\% ($R = 1$), $1.37$\% ($0.95 \leq R < 1 $), 
$0.35$\% ($0.90 \leq R < 0.95$) and $0.27$\% ($0.85 \leq R < 0.90$), the
remaining percentage of candidates ($96.15$\%) reported $R < 0.85$, which in
this strategy were considered as low mapping score. In the other hand, $111$
contigs reported at least one high mapping score ($R \geq 0.85$).

At the same time, previously ncRNAs were obtained and mapped against the new \textit{D.\
vexillum} assembly with \texttt{blastn}, as follows:

\begin{lstlisting}[language=bash, breaklines=true]
blastall -p blastn -d <DB> -i <QUERY> -F F -e 10e-5 -m 8 -o <OUT>
\end{lstlisting}

If one contig reported more than one candidate in the new genome, we chose the
one with the highest \texttt{bitscore}. After mapping all the candidates with
\texttt{blastn}, the true locations were obtained after applying the following filters:

\begin{itemize}
 \item Identity have to be $\geq 85$\%.
 \item E-value $\leq 10^{-10}$.
 \item Relation of sizes between the homology region of the query
  ($r_h$) and their calculated size ($r_s$) have to be $\frac{r_h}{r_s} \geq 0.9$
\end{itemize}

An additional confirmation step was performed using the covariance models from
\texttt{RFAM}v.14.1 onto the retrieved fasta sequences, using \texttt{infernal} package:
\begin{lstlisting}[language=bash, breaklines=true]
cmsearch -g -Z <NT number (Mb)> --toponly --tblout <OUT_TABULAR> -o <OUT_FILE> <FASTA> <CM>
\end{lstlisting}

After getting the merged coordinates, some candidates reported more than one
position on the genome or even, the same positions shared with another candidate
(s). In this case, the final reported mapped candidates were those that mapped
$1:1$ to the new assembly and does not share the same positions with an overlapping
candidate. In this way, $77$ loci were retrieved and had reported additional
support from genome alignments, $36$ have been identified on the new genome in
another location that is different to the correspondent new region of the old
contig. At the end it was possible to map $105$ previously annotated
candidates by this strategy which were included in the final set of candidates
with the tag \texttt{MAPPED}, from those candidates, $8$ reported an additional
mapping position which were also included in the final results, due those
candidates in the new assembly reported high homology scores, description of
those families are in Table S\ref{tab:mapping}.

\begin{table}[h!]
    \caption{Annotated \textit{loci} in the draft version of \textit{D.\
    vexillum} that reported more than one mapping position on the new
alignment. Old coordinates are reported as: Name, Chromosome, Strand, Start, End.
New coordinates are reported as: Chromosome, Start-End, Strand, (Bitscore, E-Value)}\label{tab:mapping}
\centering
\begin{tabular}{p{6cm}p{5cm}p{5cm}}
\toprule 
\textbf{Candidate} & \textbf{Supported by Alignment} & \textbf{Other position} \\
\midrule
\small mir-276.dvex159218.+.706.786 &
\small scaffold9268-size9828, 4294-4374, Reverse, (38.8, 2.5e-10) &\small scaffold7042-size10846, 1855-1935,
Forward, (34.0, 3e-09) \\
\small SNORD18.dvex152227.+.1372.1432 & \small scaffold225-size23884, 4646-4706,
Reverse, (26.8, 9.4e-07) & \small scaffold76090-size2378, 1649-1710, Reverse,
(18.7, 2.8e-05) \\
\small U4atac.dvex622135.-.311.415 & \small scaffold23895-size6623, 2192-2306, Forward,
(37.5, 2.5e-08) & \small scaffold78418-size2279, 1339-1453, Forward, (59.1, 8.7e-12) \\
\small U6.dvex134697.+.19.112 & \small scaffold66798-size2802, 2097-2193, Reverse,
(40.5, 3.8e-09) & \small scaffold68538-size2716, 1005-1098, Forward, (41.1, 3e-09) \\
\small U6.dvex152032.+.83.175 & \small scaffold30047-size5748, 717-809, Forward, (35.2,
3.2e-08) & \small scaffold97836-size1478, 229-325, Forward, (29.7, 3e-07) \\
\small U6.dvex435452.+.1786.1884 & \small scaffold925-size18266, 4693-4791,
Forward, (43.2, 1.3e-09) & \small scaffold17919-size7584, 1862-1964, Forward,
(33.8, 5.8e-08) \\
\small U6.dvex595726.-.285.383 & \small scaffold7916-size11956, 1129-1227, Forward,
(26.8, 9.6e-07) & \small scaffold85789-size1993, 494-591, Forward, (31.7, 1.4e-07) \\
\small U6.dvex619958.+.139.235 & \small scaffold28367-size5973, 674-770, Reverse,
(36.4, 2e-08) & \small scaffold60312-size3152, 619-715, Forward, (36.4, 2e-08) \\
\bottomrule 
\end{tabular}
\end{table}

\subsection*{Searching missing rRNA and snRNA families}

The housekeeping ncRNAs that could not be found on \textit{D.\ vexillum} were
searched on another tunicate genomes. Covariance models from small nuclear RNAs:
U7 RNA (RF00066), vault RNA (RF00006) and Y RNA (RF00019) were applied on the
reported genomes from \textit{B.\ leachii}, \textit{B.\ schlosseri}, \textit{C.
robusta}, \textit{C.\ savignyi}, \textit{H.\ roretzi}, \textit{M.\ oculata},
\textit{M.\ occulta}, \textit{M.\ occidentalis}, \textit{O.\ dioica} and
\textit{S.\ thompsoni} and with \texttt{cmsearch} as described on
Command Line Methods (Section S\ref{sec:commandline}), the final results are described on
Table S\ref{tab:otherRNAs}, where positive candidates were found for
\emph{vault} snRNA along $9$ species, but not in \textit{O.\ dioica} and
\textit{D.\ vexillum}.

\begin{table}[h!]
\caption{Presence/absence of housekeeping snRNA candidates on tunicates
genomes. Reported tags are used to report the obtained values after evaluation
by \texttt{cmsearch}: \textbf{B}: bitscore, \textbf{E}: E-value and
\textbf{N}:Number of true candidates, if more than one candidate was reported the
average of the bitscore and E-value are shown.}\label{tab:otherRNAs}
\centering
\begin{tabular}{lllllll}
\multicolumn{1}{c}{\multirow{2}{*}{\textbf{Species}}} &
\multicolumn{4}{c}{\textbf{snRNAs}} \\
\multicolumn{1}{c}{} & \multicolumn{1}{c}{\textbf{U7}} &
\multicolumn{1}{c}{\textbf{vault}} & \multicolumn{1}{c}{\textbf{Y}} &
\multicolumn{1}{c}{\textbf{Telomerase}}\\
\toprule 
\textit{B.\ leachii} & NA & B\@:$57.6$, E\@:$3^{-10}$, N\@:$3$ & NA & NA \\ 
\textit{B.\ schlosseri} & NA & B\@:$46.9$, E\@:$9.8^{-7}$, N\@:$1$ & NA & NA\\ 
\textit{C.\ robusta} & NA & B\@:$48.6$, E\@:$7^{-8}$, N\@:$3$ & NA & NA \\ 
\textit{C.\ savignyi} & NA & B\@:$47.1$, E\@:$3.49^{-8}$, N\@:$4$ & NA & NA \\ 
\textit{H.\ roretzi} & NA & B\@:$57.85$, E\@:$1.65^{-10}$, N\@:$2$ & NA & NA \\ 
\textit{M.\ oculata} & NA & B\@:$54.9$, E\@:$1.75^{-9}$, N\@:$4$ & NA & NA \\ 
\textit{M.\ occulta} & NA & B\@:$59.8$, E\@:$8.30^{-11}$, N\@:$3$ & NA & NA \\ 
\textit{M.\ occidentalis} & NA & B\@:$59.8$, E\@:$3.05^{-8}$, N\@:$4$ & NA & NA \\
\textit{O.\ dioica} & NA & NA & NA & NA \\
\textit{S.\ thompsoni} & NA & B\@:$44.7$, E\@:$3^{-8}$, N\@:$7$ & NA & NA \\
\midrule
\textit{D.\ vexillum} & NA & NA & NA & NA \\
\bottomrule 
\end{tabular}
\end{table}

\subsection*{tRNA supporting data}
Comparison of tRNA predictions are described on Figure S\ref{fig:trnaCount},
which OLD and NEW labels corresponds to the reported draft assembly
\cite{velandia2016a} and the new assembled version of \textit{D.\ vexillum}
genome, respectively. As a complement, as described in
Figure S\ref{fig:trnaClusters}, the distribution of tRNA genes has been updated
and analyzed for the new assembly. As noted earlier and in the main text, there
are a higher number of tRNA pseudogenes in comparison to tRNA genes. In general,
most of the \textit{D.\ vexillum} tRNAs are not taking part of a cluster, (based
on the definition from \cite{Bermudez-Santana2010}). The specific position are described as
\textit{pair} configuration, which in \textit{D.\ vexillum} the most common is
tail-tail along the tRNA genes for homogeneous clusters, while for heterogeneous
ones, is tail-head.

\begin{figure}[h!] 
\begin{center} 
    \centering
   \includegraphics[scale=0.45]{\FIG/comparison_freq_tRNAs} 
   \caption{Update of tRNA genes annotation on the new assembly from
       \textit{D.\ vexillum} genome. Labels are: \textbf{OLD} for the reported
       assembly in \cite{velandia2016a} and \textbf{NEW} for this study.}\label{fig:trnaCount} 
\end{center} 
\end{figure}

\begin{figure}[h!] 
\begin{center} 
   \includegraphics[scale=0.8]{\FIG/DiveC-trna-resume}\caption{tRNA clusters on \textit{D.\ vexillum}}\label{fig:trnaClusters} 
\end{center} 
\end{figure}

\subsection*{Identification of mature position on RFAM families}
Public \texttt{MySQL} Database from \texttt{RFAM} v.14.1 was used to obtain
both, accession numbers and annotations of miRNA sequences. \texttt{RNAcentral}
v.13~\cite{RNAcentral2018} was accessed to retrieve the stable identifiers between
annotated sequences from \texttt{RFAM} and \texttt{miRBase} v.22. Based on these
identifiers, the designated \textit{seed} sequences by \texttt{RFAM} were
classified as: \textit{one to one} if they have available annotated \textit{mature}
sequences on \texttt{miRBase}. Those sequences that did not have any
\textit{mature} annotation were assigned as \textit{one to many} group. For the
first group, a validation of the reported mature positions were performed by
\texttt{MIRfix}~\cite{Yazbeck2019}. Based on those corrected sequences and
positions, a new iteration of mature validation were performed including the
second group of sequences, which did not report \textit{mature} annotation.
From those CMs that all sequences were classified in the \textit{one to many}
group, the missing of specific \textit{mature} annotations has been solved
inferring the \textit{mature} position based on the reported family-specific
\texttt{stockholm} alignment, by the identification of conserved correspondent
blocks along the alignment, which along the miRNA structure model would
correspond to the \textit{stem} region. Based on the previous results, the
default \texttt{stockholm} alignments were corrected based on the position of
the predicted/annotated \textit{mature} sequences. Then, each previously
detected miRNA from \textit{D.\ vexillum} was corrected again with
\texttt{MIRfix}, based on its previously inferred RFAM family. In cases where exists \textit{loci}
from the same family, each sequence was compared independently against the
corrected set of \textit{seed} sequences from RFAM\@. As a result, those miRNAs
from \textit{D.\ vexillum} which reported mature regions inside their predicted
precursor and fit into the structural alignment, were considered as
true candidates. The general methodology is explained on Figure S\ref{fig:mirnannotation}.

From the \num{2084} miRNA \textit{loci} detected by the described homology strategy,
\num{1583} reported mature sequences harbored on their detected hairpin.
Additionally, by including these sequences in their corresponding \texttt{RFAM}
multiple alignment, \num{1395} have not shown a huge variation of the consensus
secondary structure reported by the family in comparison to the corrected
alignment, generated in this methodology (see Figure S\ref{fig:mirnannotation}).
The \textit{tree edit distance} ($e_{distance}$) calculated with the \texttt{Vienna RNA
Package}~\cite{Lorenz2011}, was used to measure this variation. The complement of
this group is composed by a set of \num{255} \textit{loci} that have mature
annotation, but impaired the alignment conserved blocks. Due to the last
classification, the final list of homologous miRNA on \textit{D.\ vexillum} were
categorized based on the secondary structure variation respect to the
correspondent stockholm alignment family as follows: \textit{high}
($e_{distance} = {0,2}$), \textit{medium} ($e_{distance} = {3,5}$), and
\textit{low} ($e_{distance} = {6, 7}$) and \textit{no fitting} ($e_{distance} >
7$). As an example, Figure S\ref{fig:mirnaExamplesStructure} shows examples for
each category to illustrate the conservation degree respect to the current
corrected multiple alignments from RFAM\@.

\begin{figure}[h!] 
\begin{center} 
    \centering
    \includegraphics[scale=0.45]{\FIG/mirnaturemirfix} 
   \caption{Summary of annotation of mature sequences methods. Starting with CM
       seed sequences from \texttt{RFAM} and based on their databases annotation
       (on \texttt{RNACentral} and \texttt{miRBase}), hairpins are classified and
       analyzed, as described earlier. After some processing, reported mature
       positions are corrected using \texttt{MIRfix}. Final output consists on
       the position of the mature inside its harboring hairpin, the corrected
       fasta sequences and a structural alignment of the miRNA family. Inside
       the example $A$ represents a sequence inside the structural
       alignment.}\label{fig:mirnannotation} 
\end{center} 
\end{figure}

\begin{figure}[h!] 
\begin{center} 
    \centering
    \includegraphics[scale=0.45]{\FIG/miRNAstructuralgroups} 
    \caption{Examples of miRNA candidates detected and validated on \textit{D.\
        vexillum}. Labels (\textit{High}, \textit{Medium} and \textit{Low}) refer to the
    \textit{tree edit distance} calculated for the reported secondary structure
    from reported \texttt{RFAM} alignments and the same structure including the detected
miRNA of the same family as explained on Figure S\ref{fig:mirnannotation}.
Secondary structures were generated with \texttt{R2R}~\cite{Weinberg:2011},
which provides annotations for sequence and structure conservation, as detailed in the provided
legend.}\label{fig:mirnaExamplesStructure}
\end{center} 
\end{figure}

\begin{sidewaysfigure}  
    \centering
    \includegraphics[scale=0.25]{\FIG/miRNA-matrix-accepted-final}
    \caption{Distribution of final set of miRNA families annotated on \textit{D.\ vexillum}.
    Distribution axis corresponds to the taxonomic classification for the
    species that were reported on the \texttt{stockholm} seed alignment for each
    miRNA family by \texttt{RFAM}. Each family has two groups, represented by
    the divided panels, \textit{VALID\_STR} and \textit{NO\_VALID\_STR} which
    contains those \textit{loci} that fit into the alignment or not,
    respectively. The \textit{loci} count were performed for each family and for
    each panel. As a consequence, \textit{loci} numbers are accounted by
    columns without considering rows.}\label{fig:mirnaMatrix}  
\end{sidewaysfigure}

\subsection*{RMST annotation}
Ten RMST covariance models (RF01962-RF01971) were retrieved from \texttt{RFAM}
v.14 with \texttt{cmfetch}. Using \texttt{cmsearch} as described on command line methods on
Section S\ref{sec:commandline}, on selected genomes of chordates (\textit{B.\
floridae} (Brfl), \textit{B.\ belcheri} (Brbe), \textit{O.\ dioica} (Oidi), \textit{M.\
occidentalis} (Mlis), \textit{M.\ oculata} (Mata), \textit{M.\ occulta} (Mlta),
\textit{B.\ schlosseri} (Bosc), \textit{H.\ roretzi} (Haro),
\textit{S.\ thompsoni} (Sath), \textit{B.\ leachii} (Bole), \textit{D.\ vexillum}
(Dive), \textit{C.\ robusta} (Ciro), \textit{C.\ savignyi} (Cisa), \textit{P.\ marinus} 
(Pema), \textit{D.\ rerio} (Dare), \textit{L.\ chalumnae} (Lach), \textit{M.\ musculus} 
(Mumu) and \textit{H.\ sapiens} (Hosa)), echinoderms (\textit{S.\ purpuratus} (Stpu) and 
\textit{P.\ miniata} (Pami)) and hemichordata (\textit{S.\ kowalevskii} (Sako)).
True candidates were retrieved if reported an E-value $\leq 10^{-3}$ and the 
$32\%$ of the \textit{gathering score}. The final result is show in
Figure S\ref{fig:rmst}, the distribution of RMST families cover all the
evaluated species.

\begin{figure}[h!]
\begin{center}
  \includegraphics[scale=0.4]{\FIG/rmst_distribution}
  \caption{Distribution of RMST families along hemichordates, echinoderms and
    chordates. E-value are represented as Log $= \max(-\log_{2}(E_{value}))$, white
  colors corresponds to lower E-values, black squares indicate values close to
  0. Name tags are described on main text. Genomes from \textit{M.\ musculus} (GRCm38) and \textit{H.\
    sapiens} (GRCh38) were retrieved from Ensembl v.96.}\label{fig:rmst}
\end{center}
\end{figure}

\section{Detection and analysis of repeat elements}
~\label{sec:repeatelements}

Detection of repeated sequences on the \textit{D.\ vexillum} genome was
completed based on the work flow described in Figure S\ref{fig:repeats}.
As explained on the main text, this automated strategy comprises the
construction of a \textit{de novo} repeat library. With this new specie specific
repeat library, were performed the masking and searching steps. The final output
of this strategy is composed by \textit{de novo} library and a GFF3
file, which describe the genome coordinates of detected repeated elements and
could be accessed on the genome browser from \textit{D.\ vexillum}, described in
this study.

In detail, most abundant families are: Unknown, Simple repeat, SINE/tRNA-Lys,
LINE/L2, DNA/hAT-Charlie, Low complexity and LINE/Penelope, which have been
compared against current available reported number of repetitive elements on
tunicates (retrieved from \cite{Blanchoud2018}). The complete comparative
comparison is described on Table S\ref{tab:repeatfamilies}.

\begin{figure}[h!]
\begin{center}
    \includegraphics[scale=0.7]{\FIG/repeats}
    \caption{Repeat detection work flow on \textit{D.\ vexillum} genome.}\label{fig:repeats}
\end{center}
\end{figure}

\begin{table}[h!]
    \caption{Comparison of the percentage of the $7$ most common repetitive
	    elements detected in \textit{D.\ vexillum} and other $8$ tunicate species reported in
\cite{Blanchoud2018}. Species tags are: \textbf{Bole}: \textit{B.\ leachii}
\textbf{Bosc}: \textit{B.\ schlosseri}, \textbf{Ciro}: \textit{C.\ robusta},
\textbf{Cisa}: \textit{C.\ savignyi}, \textbf{Mlis}: \textit{M.\ occidentalis},
\textbf{Mlta}: \textit{M.\ oculata}, \textbf{Mata}: \textit{M.\ oculata},
\textbf{Oidi}: \textit{O.\ dioica}, \textbf{Dive}: \textit{D.\ vexillum}.}\label{tab:repeatfamilies}
\centering
\begin{tabular}{@{}llllllllll@{}}
\toprule
\textbf{Repeat Family} & \textbf{Bole} & \textbf{Bosc} & \textbf{Ciro} & \textbf{Cisa} & \textbf{Mlis} & \textbf{Mlta} & \textbf{Mata} & \textbf{Oidi} & \textbf{Dive} \\ \midrule
Unknown & 17.39 & 45.58 & 20.57 & 20.69 & 23.19 & 17.75 & 20.20 & 11.57 & 35.96 \\
Simple Repeat & 1.52 & 4.12 & 0.64 & 0.56 & 0.98 & 0.70 & 0.92 & 1.22 & 0.82 \\
SINE/tRNA-Lys & NA & NA & NA & NA & NA & NA & NA & NA & 4.89 \\
LINE/L2 & 0.07 & 1.49 & 0.01 & 0.36 & 0.21 & 0.28 & 0.63 & NA & 3.98 \\
DNA/hAT-Charlie & 0.04 & 2.46 & 0.01 & 0.10 & NA & NA & 0.01 & NA & 3.8 \\
Low complexity & 0.02 & 0.01 & 0.15 & 0.11 & 0.28 & 0.16 & 0.13 & 0.14 & 0.25 \\
LINE/Penelope & 0.13 & 0.31 & $<0.001$ & NA & 0.18 & 0.02 & 0.12 & 0.21 & 0.98 \\ \bottomrule
\end{tabular}
\end{table}


By coordinates analysis were detected some repetitions that overlap their
reported coordinates with ncRNA elements, that have been detected in this study.
In this case, from the total number of repeated elements, $0.746$\%
(\num{10325}) were found with overlapping regions. Inside this set of regions, more than
$88.98$\% are composed by masked tRNAs, $9.06$\% miRNAs and the $1.96$\%
remaining are represented by \textit{cis}-regulatory, ribozymes, rRNAs, snoRNAs
and snRNAs. For all ncRNAs families previously mentioned, the most common repeat family is
\textit{Unknown}, except for rRNAs. Apart from this repetitive set of elements, for
\textit{cis}-regulatory sequences are simple repeats and DNA/PIF-Harbinger, for miRNAs
LINE/Penelope and for tRNAs SINE/tRNA-Lys. For rRNAs and snRNAs were detected
common regions that are identified as a ncRNAs by the repeat database. As a summary,
Table S\ref{tab:maskedncRNAs}, details the annotated ncRNAs that share an
overlapping location with a detected repetitive element.

\begin{table}[h!]
\centering
\caption{Annotated ncRNAs families and \textit{loci} (in parentheses) on
  \textit{D.\ vexillum} genome. The final number of ncRNAs are addressed in the \emph{Final}
  column and the corresponding annotation that shared genomic region with
  repetitive elements are shown in the \textit{Masked} column.}\label{tab:maskedncRNAs}
\begin{center}
\begin{tabular}{lll}
\toprule
\textbf{ncRNA Family} & \textbf{Final} & \textbf{Masked}\\
\midrule
Cis-Reg & 3 (333) & 1 (161)\\
miRNAs & 265 (2084) & 192 (935) \\
misc RNAs & 2 (2) & 0 (0)\\ %Others + misc
lncRNAs & 2 (8) & 0 (0) \\
Ribozyme & 3 (11) & 1 (2) \\
rRNAs & 4 (84) & 3 (11) \\
snoRNAs & 12 (18) & 2 (2) \\
snRNAs & 11 (121) & 6 (27) \\
tRNAs & 23 (2701) & 20 (1293) \\ %tRNA scan results not including Pseudo or
\midrule
Total & 303 (5362) & 205 (2431) \\ 
\bottomrule \\
\end{tabular}
\end{center}
\end{table}

\section{Mitochondrial DNA annotation}
Based on the mapping methodology explained in Materials and Methods,
mitochondrial DNA from \textit{D.\ vexillum} was identified on the scaffold:
\texttt{scaffold1656-size16126}. Final annotation is described on
Figure S\ref{fig:mtDNAlign}.

In order to test if exists possible mt-DNA arrangements or a possible
assembly error, $8$ Tunicata reported mt-DNA genomes were retrieved (accession
numbers: NC\_017929.1, NC\_034372.1, NC\_004570.1, NC\_009833.1, NC\_009834.1,
NC\_012887.1, NC\_024105.1, NC\_026107.1; which corresponds to the species:
\textit{C.\ intestinalis}, \textit{C.\ robusta}, \textit{C.\ savignyi},
\textit{P.\ mammillata}, \textit{P.\ fumigata}, \textit{C.\ lepadiformis}),
\textit{C.\ phlegraea}, \textit{D.\ vexillum} isolate clade A, respectively,
from \texttt{NCBI} by a \texttt{Perl} script using the \texttt{Bio::DB::GenBank}
library. Multiple genome alignment was performed with the described mt-DNA
genomes with \texttt{progressiveMauve}~\cite{Darling2010}, command line described on
Section S\ref{sec:commandline}. Resulting alignment blocks along all the subject species
is depicted on Figure S\ref{fig:multipleAlignmentMT}.

\begin{figure}[ht!]

  \centering
  \includegraphics[scale=0.36]{\FIG/genomeMtAlignmentFinalDvex} \\
  \includegraphics[scale=0.25]{\FIG/finalMito} \\
  \caption{Mitochondrial genome from \textit{D.\ vexillum}. \textbf{A} 
    Pairwise alignment between the newly assembled mtDNA (located on scaffold
    scaffold1656-size16126) and the reported mtDNA (Accession number:NC\_026107).
    \textbf{B} Distribution of reported sequences on the newly assembled mtDNA\@. For
    practical means, inter-genic regions were not considered. Genes sizes and order
    is shown, including the tRNA elements (red bends) and rRNA (gray boxes).}\label{fig:multipleAlignmentMT}
  \end{figure}

\begin{figure}[ht!]
    \centering
  \includegraphics[scale=0.18]{\FIG/finalAlignMTF} \\
  \caption{Graphic representation of a mitochondrial genome multiple alignment.
  Tunicata mt-DNA is represented along a coordinate system, which start from $0$
to the length of the mt-DNA\@. The resulting alignment is centered on the conserved
block along all genomes, which overlaps with the position of mt-LSU\@. Other
conserved blocks have been detected and are highlighted by the same color and
the same corresponding joining line. Negative numbers along the coordinates are
useless in terms of distances, otherwise these refer to a translocated region
(i.e.\ \textit{Cionas} comparison).}\label{fig:mtDNAlign}
\end{figure}

\section{Determination of covariance models thresholds}

The proposed methodology on \cite{velandia2016a}, allowed to detect 
in this study for the most conserved miRNAs families along the \textit{D.\
vexillum} genome. In order to validate this methodology, $37$ miRNAs reported for \textit{Halocynthia 
roretzi} genome~\cite{Wang2017} were validated using the reported CM for
miRNAs. At the end, $11$ miRNAs \textit{loci} were identified, next the
comparison with the reported miRNAs results in $9$ \textit{loci}, the remaining ones ($2$) were not
identified in \cite{Wang2017}. Conserved identified candidates belong from
let-7, mir-33, mir-124, mir-133 and mir-219, and the missing ones belongs from
mir-10 family. Given the last results, a manual inspection methodology allowed
to determine the origin of this mis-annotation. In this case, the missing candidates were 
classified in the applied methodology as false candidates because their 
\texttt{bitscore} values are not greater than default covariance model
\texttt{gathering score} $GA$ provided by \texttt{RFAM}. This is a sensitivity 
bias that could occur in some structural alignments and could be detected 
applying some specific parameters in \texttt{cmsearch/cmscan} in order to 
identify those candidates, as described by \cite{Kalvari:2018}. 
In this case, reported fasta sequences from precursor miRNAs were retrieved 
from the \textit{H.\ roretzi} genome (v.1), organized in a multifasta file. 
This input file was subject to structural evaluations with 
\texttt{cmsearch}, as described in command line methods (Section S\ref{sec:commandline}).
At the same time, to compare those results, it was necessary to create Positive
and Negative control sets, as described below.

Control positive sequences were retrieved from \texttt{MirGeneDB}
\cite{Fromm:2015} and it was composed by all the reported sequences in the
database with additional $30$ flanking
nucleotides\footnote{\url{http://mirgenedb.org/static/data/ALL/ALL--pri-30-30.fas
} }, obtaining $8656$ from $8847$ sequences that reported a miRNA family annotation (discarding 
`novel' families). Control false sequences were generated from the reported CDS
sequences from human genome (v.GRCh38) retrieved from
\texttt{Ensembl}~\footnote{\url{http://ftp.ensembl.org/pub/current\_gtf/homo\_sapiens/Homo\_sapiens.GRCh38.cds.all.fa}}.
The sequences lengths were calculated and with sequence identifiers 
was generated a table, which was selected those sequences that reported lengths 
between $80$ and $150$ nucleotides. Next, those selected candidates were 
sampled randomly (with replacement, 95\% of confidence, 5\% of confidence 
interval and a total of $4694$ sequences) to create random seed groups; this 
sampling methodology was replicated $10$ times. In order to shuffle the 
nucleotides inside those random seed groups, \texttt{shuffleseq} from 
\texttt{EMBOSS:6.6.0.0}~\cite{Rice:2000} was applied, generating $100$ 
shuffling steps on the query sequences\footnote{\texttt{shuffleseq -sequence 
input.fa -out output.fa -shuffle 100}}. 
In order to analyze the distribution patterns of bitscore, it was necessary to
normalize those values because GA scores are covariance model specific. In this
case, normalization of \texttt{bitscores} ($nGA$) was performed as referenced in
Equation~\ref{eq:1}.

\begin{equation} \label{eq:1}
nGA=b/GA
\end{equation}
Where, $b$ corresponds to reported \texttt{bitscore} from \texttt{cmsearch} 
result and $GA$ is the provided GA score from RFAM\@.

The reported distribution for all the proposed treatments is described in 
Figure S\ref{fig:distributionBit}. Those results correspond to the density 
distribution of $nGA$ scores, which $x$ intercept ($x=1.0$) specify the 
threshold value that had been selected on \cite{velandia2016a} as 
bitscore filter or as defined by RFAM the $GA$ score. Then, following those filters for miRNA 
sequences a lot of true validated sequences were discarded as seen in the 
multimodal distribution of the positive control group with one peak in $\sim$
\num{0.25} and another in $\sim$ \num{1.835}. Specifically for this positive control group,
Figure S\ref{fig:distributionTrue}, the distribution density of $nGA$ in shows a range from $0$ 
to \num{2.72} and to identify the best strategy to filter those results, it is 
necessary to define a threshold value based on the $nGA$. Suggested threshold, as 
indicated early, $nGA = 1.0$ ensure the identification of most similar
structural folds in respect to the CM\@. This works mostly for the most conserved sequences, but it is not 
enough to get the complete spectra of true candidates. For that reason, the
classified `Same' candidates (candidates that shown a successful annotation
with the correct CM, in Figure S\ref{fig:distributionTrue}A) were depicted on
Figure S\ref{fig:distributionTrue}B. The suggested criteria from
\texttt{infernal} based on the $E-value$ threshold, still shows a possible
subset of good candidates that are reported in a range of $nGA =
(\num{0.298},\num{2.516})$.

The negative control reported a leptokurtic distribution 
($kurtosis=5.24$) and positive skewed ($skewness=\num{1.054}$) were the only reported 
peak is about $\sim$ \num{0.15} and also the maximum reported value is
\num{0.438}. When the discrimination criteria from \texttt{cmsearch} is considered, two 
different distributions are evident: those candidates that reported an 
$E-value \le 0.01$ ($4539$) distribute with a $\mu=0.1492\pm0.054$.
Few candidates ($5$), reported greater E-values, but those candidates did 
not exceed the default threshold value in $nGA=1.0$, as shown in
Figure S\ref{fig:distributionFalse}.

Based on the last results, it is necessary to modify the $nGA$ threshold in 
order to consider a broader range of possible true candidates in a
classification process, specifically from miRNAs. As noted earlier, $nGA$
threshold should be reduced to maximize the number of identified
true candidates. In this way, it is required that true candidates report both
scores: lower $E-value \leq 0.01$ and at the same time $nGA$ than true negative
control distribution as shown in Figure S\ref{fig:distributionFalse} as `?'.
According to the distribution of this negative control data set, the true
negative ones reported a confidence Interval ($CI=0.012$, $\alpha=0.05$,
$\mu=0.367$) and in general, the Control Negative ($CI=0.002$, $\alpha=0.05$,
$\mu=0.149$). Assuming that the reported miRNAs on \textit{H.\ roretzi} are
effectively miRNAs, the value of $nGA$ was evaluated in comparison to the
absolute frequency of true candidates. The threshold was defined based on the
last negative distribution, and the number of successful candidates annotated.
In conclusion, as shown in Figure S\ref{fig:distributionHaro}, the selected value
for this threshold was defined as $nGA = 0.32$.

\begin{figure}[h!]
    \centering
    \includegraphics[scale=0.7]{\FIG/complete_distribution_nbits}
    \caption{Density distribution of normalized bitscore (nGA). \textbf{exp}
	    corresponds to results from structural alignments on \textit{C.\
	    robusta} candidates with the \texttt{blastn} number $4$, described
	    in this study, it constitutes an `external' group of candidates,
	    \textbf{haro} represents evaluation of annotated candidates on
	    \textit{H.\ roretzi} genome \cite{Wang2017}, \textbf{rand} is the
	    generated negative control and \textbf{true} the results from
	    sequence retrieved from \texttt{MirGeneDB} \cite{Fromm:2015}.}\label{fig:distributionBit}
\end{figure}

\begin{figure}[h!]
    \centering
    \includegraphics[scale=0.7]{\FIG/distributions_true}
    \caption{Density distribution of Control Positive sequences. \textbf{A.} 
Depicts the distribution of $nGA$ from control positive sequences. Previous 
structural evaluation in this control set was possible to know the annotated 
miRNA family, in this case `Same' corresponds to the evaluation with the same 
covariance model with the annotated family. The final evaluated number of 
results was \num{29962}, where \num{6441} were evaluated with the same miRNA covariance 
model and the rest \num{23521} not. From the `Same' group, in \textbf{B}, was 
classified this density distribution by the criteria from 
\texttt{cmsearch}, based on the default `inclusion threshold' (E-value $\le 
0.01$).}\label{fig:distributionTrue}
\end{figure}

\begin{figure}[h!]
    \centering
    \includegraphics[scale=0.7]{\FIG/distributions_negative}
    \caption{Density distribution of Negative control sequences.}\label{fig:distributionFalse}
\end{figure}

\begin{figure}[h!]
    \centering
    \includegraphics[scale=0.7]{\FIG/complete_haro_nBitcore}
    \caption{Evaluation of $nGA$ on reported candidates from \textit{H.\ 
      roretzi}\cite{Wang2017}. $fT$ corresponds to the absolute frequency of the 
classified true candidates with the same annotated miRNA family and covariance 
model. $nGA$ represents the threshold $nGA$ value applied to classify the 
candidates. The frequency was calculated on all the reported conserved 
candidates from \textit{H.\ roretzi} (n=$37$). From this set, $4$ families does 
not have a correspondent name on RFAM miRNA families (miR-3876, miR-3182, 
miR-3598 and miR-1502). Selected new threshold ($=0.32$) is depicted as an
intercept on $x$ axis.}\label{fig:distributionHaro}
\end{figure}
\clearpage{} 

\section{Close homology relations from  \textit{D.\ vexillum} proteins}
\label{sec:proteinhomologs}
The annotated protein dataset from \textit{D.\ vexillum}
(\num{64424} proteins) was compared to multiple protein reference datasets to
quantify the number of proteins that could be supported using direct sources of
close homology, as follows:
\begin{itemize}
    \item Comparison to \textit{C.\ robusta} proteins: Taking as a reference the
        collapsed the largest protein product for each gene to obtain \num{14072}
        non-\textit{ab-initio} dataset from the solitary tunicate \textit{C.\
        robusta}~\cite{Satou:2019}\footnote{\url{http://ghost.zool.kyoto-u.ac.jp/datas/HT.KYGene.nonabmodels.protein.fasta.zip}}. 
        \texttt{proteinortho} v.6.0.28~\cite{Lechner:2011} was used to detect
        the orthologs between both species. 
    \item Comparison to ortholog clusters from \texttt{eggNOG}
        database~\cite{Huerta-Cepas:2019} v.5, calculated in this study as described
        in Supp. File 3 using \texttt{eggNOG-Mapper}~\cite{Huerta-Cepas:2017}.
    \item Detection of close homologs in comparison to non-redundant database from
        NCBI (\texttt{nr}): using \texttt{blastp}. Taxonomy annotation of the
        best candidate was obtained using \texttt{ete3}~\cite{Huerta-Cepas:2016}.
\end{itemize}

The $\sim 42$\% (\num{27032}) of \textit{D.\ vexillum} proteins were detected
with a valid homology relation with at least one of the described comparisons.
As referred in Figure S\ref{fig:proteinsWithRelationHomology}, most of the
proteins reported a match with metazoan proteins \num{26005} (all metazoa
matches including the orthologs with \textit{C.\ robusta}), another set of $19$
proteins overlapped with functional annotation related with orthologs groups
annotated in a few metazoan species as the tunicate \textit{C.\ savignyi} or
the sea urchin (\textit{S.\ purpuratus}). The remaining \num{1008} proteins had
close homologs with a non-metazoan species, mostly from Bacteria
(Bacterioidetes/Chlorobi group and Gammaproteobacteria) and Fungi (see
Figure S\ref{fig:relationwithOthers}).

\begin{figure}[h!]
\begin{center}
  \includegraphics[scale=0.44]{\FIG/withRelationDataset}
    \caption{Distribution of homology relations of \textit{D.\ vexillum}
    proteins.}\label{fig:proteinsWithRelationHomology}
\end{center}
\end{figure}

The remaining $58$\% (37392 proteins) did not report a valid
candidate through evaluated strategies, even with relaxed \texttt{blastp}
parameters. Only $235$ proteins reported complete valid
annotations of \texttt{Pfam} protein domains (through a homology strategy using
\texttt{Pfam-A} database and \texttt{hmmsearch}). As a complement,
\texttt{Maker} evidence to build gene models were considered to improve the
evaluation of annotated proteins, as suggested in~\cite{Campbell:2014}. We
identified that \num{28431} protein-coding mRNAs did not have annotation/have an
incomplete annotation at UTR level and at the same time, the $\sim 10.6$\% of
the corresponding annotated genes in this group were annotated as isolated, with
coverage $> 50$\% in comparison to their annotated scaffold. Looking for the
annotation model's support data, \num{24762} mRNAs were annotated using
annotated proteins and/or with \emph{ab initio} models, but not by the transcriptome data
generated in this study. Despite \num{5977} protein-coding transcripts were
supported by mRNA-seq data and their UTR were annotated, was not possible to
identify clear homologs.

\begin{figure}[h!]
\begin{center}
  \includegraphics[width=\textwidth,height=\textheight,keepaspectratio]{\FIG/other-groups}
    \caption{Number of \textit{D.\ vexillum} proteins with close homologs in
    non-metazoan species. $N=1008$.}\label{fig:relationwithOthers}
\end{center}
\end{figure}

\subsection*{Evidence of gene fragmentation}
Figure S\ref{fig:relationProteinCionaDvex}A shows the protein
\texttt{KY.Chr14.999.v1.SL1-1}, split in $4$ \textit{D.\ vexillum} proteins
(\texttt{Dvex\_pep38108}, \texttt{Dvex\_38109}, \texttt{Dvex\_pep38110}, and
\texttt{Dvex\_48617}), as protein products from genes annotated in different scaffolds.
Additionally, the protein \texttt{KY.Chr1.580.v1.ND1-1}, was recognized as
\emph{fragmented} and dispersed on $3$ \textit{D.\ vexillum} proteins
(\texttt{Dvex\_pep12273}, \texttt{Dvex\_61519}, and \texttt{Dvex\_pep36022}).
Finally, in Figure S\ref{fig:relationProteinCionaDvex}B the protein
\texttt{KY.Chr11.363.v1.SL1-1} was identified as a \emph{1:1} on \textit{D.\
vexillum}, but incomplete.

\begin{figure}[h!]
\begin{center}
  \includegraphics[scale=0.24]{\FIG/alignProteins}
    \caption{Multiple protein alignments showing found relations between \textit{C.\
    robusta} and \textit{D.\ vexillum} proteins: \textbf{A.} Complete
    (Fragmented and Splitted) and \textbf{B.} Incomplete. Alignment representation for
    each case is represented, \emph{Ciona} protein colored in gray. Protein-coding gene 
    coordinates are described on figure left side.}\label{fig:relationProteinCionaDvex}
\end{center}
\end{figure}

\clearpage{}

%%%% Supp2

\section{Ontology annotation and enrichment analysis on protein ortholog groups}

The annotated set of proteins reported on \textit{D.\ vexillum}, 
\textit{B.\ floridae}, \textit{B.\ leachii}, \textit{B.\ schlosseri},
\textit{C.\ robusta}, \textit{C.\ savignyi}, \textit{L.\ chalumnae}, \textit{M.\
oculata}, \textit{M.\ occidentalis}, \textit{O.\ dioica} and \textit{P.\ marinus}, 
were mapped to the database \texttt{eggNOG} v.5~\cite{Huerta-Cepas:2019} against all the
pre-calculated orthology groups, using
\texttt{eggNOG-Mapper}~\cite{Huerta-Cepas:2017}, as referred in Section S\ref{sec:commandline}. Only $1:1$ orthologs were considered to posterior analysis.
Consequently, the annotation and the ontologies assignments were transferred to
the detected ortholog protein in the reference species. Absence/presence
analysis for those orthology groups requires that for the defined set of
reference species, some subsets of species had to be defined, based on the
phylogenetic classification (i.e.\ Tunicata) or specific losses on a clade
(i.e.\ Loss Tunicata) as follows:
\begin{itemize}
	\item Cephalochordata ($C$): \textit{B.\ floridae}.
	\item Tunicata ($T$): \textit{C.\ savignyi}, \textit{C.\ robusta}, \textit{M.\ oculata},      
\textit{M.\ occidentalis}, \textit{O.\ dioica}, \textit{B.\ schlosseri}, \textit{B.\ leachii}
		and \textit{D.\ vexillum}.
	\item Vertebrata ($V$): \textit{P.\ marinus} and \textit{L.\ chalumnae}.
	\item Loss Vertebrata: $\exists x \in (C \vee T)$. 
	\item Olfactores: $\exists x \in (T \vee V)$. 
	\item Loss Tunicata: $\exists! x \in T \vee \exists x \in (C \vee V)$.
	\item Chordata: $\exists x \in (C \vee T \vee V)$.
\end{itemize}

Enrichment analysis using Fisher's exact test with Benjamini-Hochberg multiple
test correction on p-values was calculated using \texttt{goatools}
\cite{Klopfenstein:2018} based on protein counts. For details, please refer to
the command line methods on Section S\ref{sec:commandline}.

\subsection{Results}

The total number of detected orthology groups was $8033$. As depicted on
Figure S\ref{fig:distOrthClade}A, the absolute
frequency of groups of clusters are compared against the number of species
involved in these earlier defined groups. The highest frequencies are reported on
orthology groups that mapped proteins from one species, in this case these
results belong from Cephalochordata or Vertebrata. The number of orthologous proteins
clearly increases with the number of species as show on
Figure S\ref{fig:distOrthClade}B. Based on the last results, is possible to
define a conserved set of proteins that are part of the Chordata subset that
reported a high number of proteins inside the identified orthology groups.

\begin{figure}[htb]
	\begin{center}
	\includegraphics[scale=0.47]{\FIG/distribution-species-clade-final} 
	\includegraphics[scale=0.47]{\FIG/distribution-proteins-clade-final} \\
	\caption{Description of detected orthologs along chordate species.
		\textbf{A.} The number of detected proteins were classified
		according to the last defined clades. At the same time, the
		number of species that have an orthology candidates was
		considered. \textbf{B.} Number of proteins that have been found
		along \texttt{eggNOG} orthology groups. The results were
		discriminated based on the number of studied species that have
		reported orthologous sequences.}\label{fig:distOrthClade}
	\end{center}
\end{figure}

\begin{table}[h!]
	\caption{Orthology groups with the highest number of proteins that were
		missing on \textit{D.\ vexillum}. Ortholog accession numbers
	correspond to the database \texttt{eggNOG}. Species labels are
described on Section: RMST annotation.}\label{tab:missing}
	\begin{tabular}{p{2cm}p{3cm}p{3cm}p{2cm}p{3cm}p{2.5cm}}
	\toprule
	\textbf{Group} & \textbf{Species} & \textbf{Ortholog group} & \textbf{No. Proteins} & \textbf{Annotation} & \textbf{Protein domains} \\
	\midrule 
	Loss Vertebrata & bole, bosc, brfl, ciro, cisa, mata, mlis & ENOG502EBW9 & 84 & Unknown &
	Ferritin-like, TSP 1 \\
	Olfactores & bole, bosc, ciro, cisa, lach, mata, mlis & ENOG502CMYU & 101 &
	Unknown & DUF4371, Dimer Tnp hAT, zf-FCS \\
	Chordata & bole, bosc, brfl, ciro, cisa, lach, mata, mlis, oidi, pema & ENOG5028MEB & 168
		 & galactosylceramide sulfotransferase activity &
		 Galactose-3-O-sulfotransferase, Sulfotransfer 2 \\ \bottomrule
\end{tabular}
\end{table}

\subsubsection{Additional comparisons of shared ortholog groups}
\label{sec:shared-orthologs}

Additional shared set, composed by \num{5} orthology groups, was
found when \textit{O.\ dioica} was excluded. From those groups, only one did not
have functional annotation and the other \num{4} revealed functional annotations
related to \textit{dopamine monooxygenase activity} (ENOG502C4CE, \num{33}),
\textit{regulatory subunits of protein phosphatases} (ENOG502CZS6, \num{17}),
the \textit{reducing fluoride concentration levels in the cell} (COG0239,
\num{15}) and \textit{AMP binding} (COG0589, \num{71}).

Five orthology groups were found exclusively in all three available
colonial tunicate genomes (\textit{B.\ schlosseri}, \textit{B.\ leachii}
and \textit{D.\ vexillum}), and \num{21} orthology groups were shared
between \textit{D.\ vexillum} and at least one other colonial
botryllid. The set of orthology groups shared by all colonial ascidian
genomes (\num{5}) contain proteins that present the following shared
domains: Methyltransferase domains (ENOG502AI1Z), GIY-YIG endonucleases
(ENOG502D72K), THAP DNA binding domains, DDE endonucleases 
(ENOG502E46Z), Antistasin domains (ENOG502FAER) and domains that lack
annotation as the DUF3605 domain (ENOG502E7AU). 

In contrast, no orthology groups were shared between all solitary tunicates
(\textit{C.\ robusta}, \textit{C.\ savignyi}, \textit{O.\ dioica},
\textit{M.\ oculata} and \textit{M.\ occidentalis}), but three were shared
among the four solitary ascidians, excluding the larvacean. The orthology
groups shared by all solitary ascidians included proteins and presented the
following shared domains: (i) \textit{Tumor necrosis factor receptor /
  nerve growth factor receptor repeats} (ENOG502D0E2); (ii) a group of
proteins with the \textit{BESS motif} (ENOG502DZH1), usually associated
with DNA binding as molecular function (GO:0003677); and (iii) ARM-like,
ARM-type fold and Rotatin domains of the Rotatin gene family members that
have functions related to cilium organization.

\begin{figure}[ht!]
    \centering
    \includegraphics[scale=0.73]{\FIG/RUNT} \\
    \caption{Phylogenetic analisis of RUNX family.}\label{fig:runt-complete}
\end{figure}

\begin{figure}[ht!]
	\centering
	\includegraphics[scale=0.49]{\FIG/SOX} 
	\caption{Complete phylogenetic tree of the SOX family.}\label{fig:sox-complete}
\end{figure}

\subsubsection{Complete specific GO annotation on \textit{D.\ vexillum}}
The final list of GO terms specific to \textit{D.\ vexillum} are 
depicted as a tree map in Figure S\ref{fig:dvex_revigo_specific}. The final
area is defined as $\log_{10} p-value_{adjusted}$ for each GO term after
enrichment. The $p-value_{adjusted}$ was obtained from the
\texttt{goatools}\cite{Klopfenstein:2018} results. As a result, enrichment
analysis reported higher values on terms like \textit{regulation} (positive
regulation of phosphatidylinositol 3-kinase signaling, protein
autophosphorylation, chaperone mediated protein folding) and \textit{metabolism
processes related with phosphorus}.

\begin{figure}[ht!]
    \centering
    \includegraphics[scale=0.43]{\FIG/dive-enrichment-complete} \\
    \caption{Most frequent ontology terms in \textit{D.\ vexillum} enriched
    orthology clusters. General categories were labeled with lower numbers
    whereas more specific categories with higher numbers.}\label{fig:dvex_revigo_specific}
\end{figure}

\begin{figure}[ht!]
    \centering
    \includegraphics[scale=0.33]{\FIG/clusters-GO-supplemental} \\
    \caption{Functional clusters inferred with
    \texttt{STRING}~\cite{Szklarczyk:2018}. Nodes without relations 
    discarded. Cluster labels correspond to obtained clusters depicted on
    Figure 6, main text. Clusters from categories: \textit{positive regulation
    of phosphatidylinositol 3-kinase signaling} and \textit{Phosphorus
    metabolism} were not shown due high number of involved proteins.}\label{fig:cluster-go}
\end{figure}

\subsubsection{Shared enriched GO on chordata species}
According to the previous grouping species definitions, common enriched GOs
were depicted based on the resulting analysis from
\texttt{REVIGO}~\cite{Supek2011}.  For tunicates, colonial and solitary
ones (Figure S\ref{fig:shared_inside_tunicates}), Olfactores and vertebrates
(Figure S\ref{fig:shared_inside_vert_and_olfactores}). Inside tunicates
proteins, a lot of the enrichment referred to proteins that contribute into
the \textit{metabolic processes} (organic substances, macromolecules and
nitrogen compounds). Other categories are specific to housekeeping process
as: \textit{transport, organization and regulation} (gene expression and
maintenance of cell polarity).  Specific processes have been identified for
colonial tunicates related with \textit{modifications of aminoacids,
  phosphorylation and response to stress}. In contrast, along solitary
species the common GO are related with \textit{biosynthesis of carbohydrate
  derivates}.

\begin{figure}[ht!]
    \centering
    \includegraphics[width=0.95\columnwidth]{\FIG/protein-enrichment-GO-A} \\
    \caption{Comparative genome analyses of \textit{D.\ vexillum} predicted
        proteins. \textbf{A.} \texttt{EggNOG} functional annotation of
        orthologous groups across chordate genomes. \textbf{B.} TreeMap
        representation from REVIGO~\cite{Supek2011} \textit{D.\ vexillum} of the
        enriched GO specific terms. Boxes' area correspond to the adjusted
        p-value, calculated with \texttt{goatools}~\cite{Klopfenstein:2018}.}%
    \label{fig:orthologDist}
\end{figure}


\begin{figure}[ht!]
    \centering
    \includegraphics[scale=0.32]{\FIG/revigo_treemap_tunicata.pdf} \\
    \includegraphics[scale=0.32]{\FIG/revigo_treemap_colonial.pdf} \\
    \includegraphics[scale=0.32]{\FIG/revigo_treemap_solitary.pdf} \\
    \caption{TreeMap plots of the shared enriched GOs in Tunicata, and more
	    specifically of colonial and solitary tunicates independently. Area
	    of the rectangles is defined based on the frequency of the ontology
    term over the complete GO list of the studied groups (i.e. Tunicata,
    colonial Tunicata and solitary Tunicata).}\label{fig:shared_inside_tunicates}
\end{figure}

\begin{figure}[ht!]
    \centering
    \includegraphics[scale=0.43]{\FIG/revigo_treemap_olfactores.pdf} \\
    \includegraphics[scale=0.43]{\FIG/revigo_treemap_vertebrata.pdf} \\
    \caption{TreeMap plots of the shared enriched GOs in Olfactores and
    Vertebrata. Area of the rectangles is defined based on the frequency of the
    ontology term over the complete GO list of the studied species group (i.e.
    Olfactores, Vertebrata).}\label{fig:shared_inside_vert_and_olfactores}
\end{figure}

\clearpage

%%% Supp 3

\section{Command line Methods}
~\label{sec:commandline}

\lstlistoflistings{}
\subsection*{Genome Alignments}
Genome pairwise alignments were obtained by \texttt{lastz}~\cite{Harris:2007}:
\begin{lstlisting}[language=bash, caption=Genome alignments with the close
species parameters as suggested by~\cite{Harris:2007}.]
lastz_32 <GENOME1>[multiple] <GENOME2> --rdotplot=<OUT_DOT-PLOT_FILE> \\
	--ambiguous=iupac --chain C=0 E=30 H=2000 \\
	K=2200 L=6000 M=50 O=400 Q=AlignMatrix/HoxD55.q T=2 Y=3400 \\
	--format=maf+ > <OUTFILE>
\end{lstlisting}

\subsection*{Multiple Genome Alignments}
\begin{lstlisting}[language=bash, caption=Multiple genome alignments for
mtDNA.]
progressiveMauve --output=<OUT_FILE> --output-guide-tree=<OUT_TREE_FILE> 
--backbone-output=<OUT_BACKBONE> <FASTA_SEQ>
progressiveMauve --apply-backbone=<OUT_FILE_GENERATED_LAST_STEP>
--output=<OUT_CLEAN> --backbone-output=<OUT_CLEAN_BACKNONE>
--hmm-p-go-homologous=0.001 --hmm-p-go-unrelated=0.000005
\end{lstlisting}


\subsection*{Modification of Covariance Models}
Rebuilding the new covariance model was possible using:
\begin{lstlisting}[language=bash, caption=Modification of Covariance Model]
clustalo -i <multifasta file> --outfmt clu -o <output file>
RNAalifold --aln-stk=<fasta file> <align file>
cmbuild <Covariance Model> <STO file>
cmcalibrate --cpu=20 <CM>
\end{lstlisting}
Then, generated CM was searched directly with cmsearch:
\begin{lstlisting}[language=bash, caption=Search CM on genome.]
cmsearch --cpu 4 --tblout <TABULAR OUT> -o <OUT> <CM> <GENOME>
\end{lstlisting}

\subsection*{Functional Annotation and Protein Enrichment}
For the sequence searches, with the following parameters:

\begin{lstlisting}[language=bash, caption=Orthology relationships.]
emapper.py --cpu 10 -i <FASTA FILE> --output <OUTFILE> --output_dir <OUT DIR>
-m diamond -d none --tax_scope auto --go_evidence non-electronic
--target_orthologs one2one --seed_ortholog_evalue 0.001 --seed_ortholog_score
60 --query-cover 20 --subject-cover 0 --override --temp_dir <TEMP DIR>
\end{lstlisting}

Output file was processed with a Perl scripts to generate input files to
obtain clusters of orthologs, based on a common orthology seed. At the same
time, GO annotation was transferred from query seed to subject proteins. Based
on this relationship, required files to calculate GO enrichment was obtained.

In order to show an overview of GO terms inside studied genomes, obtained
GO terms were simplified using the generic GOslim (goslim\_generic.obo,
downloaded on
10.06.2019\footnote{\texttt{http://current.geneontology.org/ontology/subsets/goslim\_generic.obo}})
database with \texttt{goatools}~\cite{Klopfenstein:2018} as follows:
\begin{lstlisting}[language=bash, caption=GO simplification using GOslims.]
map_to_slim.py --slim_out=all --association_file=<Association> go-basic.obo 
goslim_generic.obo
\end{lstlisting}

Enrichment analysis using Fisher's exact test with Benjamini-Hochberg
multiple test correction on p-values was calculated using \texttt{goatools}
\cite{Klopfenstein:2018} based on protein counts, as follows:

\begin{lstlisting}[language=bash, caption=GO enrichment on studied chordate
species.]
find_enrichment.py --pval=0.05 --alpha=0.05 --no_propagate_counts
--method=fdr_bh --pval_field=fdr_bh --indent --outfile=<OUTFILE> <Subset>
<Population> <Association Mapped GOslim>
\end{lstlisting}

In the designed experiment, \texttt{Subset} file is the collection of proteins
on a specific specie. The background file, (\texttt{Population}) was conformed
by all the proteins that belong from previously selected chordate species,
including tunicates. The \texttt{Association} file is the reduced set,
calculated with \texttt{map\_to\_slim.py}, between proteins and their assigned
set of GO obtained with \texttt{eggNOG-Mapper}.

\subsection*{Homology searches}
\begin{lstlisting}[language=bash, caption=Protein homology searches with blastp.]
blastall -p blastp -d <PROTEOME> -i <QUERY> -W 2 -f 9 -F "m S" -M BLOSUM45 -e
100 -b 10000 -v 10000 -m 8
\end{lstlisting}

\begin{lstlisting}[language=bash, caption=Homology searches with tblastn.]
blastall -p tblastn -d <TRANSCRIPTS> -i <QUERY> -f 999 -e 1e-5 -m 8 -o <OUT>
\end{lstlisting}

\begin{lstlisting}[language=bash, caption=Search of specific protein domains
using hmmscan.]
hmmscan -o <OUT_FILE> --tblout <OUT_FILE_TABULAR> --domtblout
<OUT_FILE_SPECIFIC> <HMM> <SEQ>
\end{lstlisting}

\begin{lstlisting}[language=bash, breaklines=true, caption=Structure validation
by covariance models.]
cmsearch -g -Z <NT number (Mb)> --toponly --tblout <OUT_TABULAR> -o <OUT_FILE> <FASTA> <CM>
\end{lstlisting}


\subsection*{Phylogenetic analysis}
\begin{lstlisting}[language=bash, caption=Phylogenetic analysis on
skeletogenesis proteins using \texttt{ETE 3} Toolkit~\cite{Huerta-Cepas:2016}.]
ete3 build -a <target_seq> --cpu 16 -o <project_name> -w
clustalo_default-trimal01-prottest_default-phyml_default_bootstrap --noimg
\end{lstlisting}

\subsection*{\textit{D.\ vexillum} proteome comparisons}
\begin{lstlisting}[language=bash, caption=Identification of orthologous
proteins and fragmented proteins respect to \textit{C.\ robusta} proteome.]
proteinortho6.pl <Proteins_D_vexillum> <Proteins_C_robusta> -cpus=16 -project=<Project_Name> -p=blastp -e=1e-03
\end{lstlisting}

\subsection*{Alternative Assembly Strategies}

\begin{lstlisting}[language=bash, caption=ABySS]
abyss-pe name=<Output> k=96 B=40G H=4 kc=3 v=-v  np=40 lib="pe1" pe1="<Illumina Sequences 1 2>" <Output Folder>
\end{lstlisting}

\begin{lstlisting}[language=bash, caption=DBG2OLC]
SparseAssembler LD 0 k 51 g 15 NodeCovTh 1 EdgeCovTh 0 GS 140000000 f <Illumina Sequences 1> f <Illumina Sequences 2>
DBG2OLC k 17 AdaptiveTh 0.0001 KmerCovTh 2 MinOverlap 20 RemoveChimera 1 Contigs ../Contigs.txt f <PacBio Sequences>
seqtk seq -a <PacBio Sequences> > ctg_pb.fasta
split_and_run_sparc.sh  backbone_raw.fasta DBG2OLC_Consensus_info.txt ctg_pb.fasta ./consensus_dir 2 >cns_log.txt
\end{lstlisting}

\begin{lstlisting}[language=bash, caption=Wengan]
wengan.pl -x pacraw -a A -s  <Illumina Sequences 1, 2> -l <PacBio Sequences> -p asm2 -t 40 -g 1500
\end{lstlisting}

\begin{lstlisting}[language=bash, caption=wtdbg2]
wtdbg2.pl -t 30 -x rs -g 1.5g -o wtdbg2 <PacBio Sequences>
\end{lstlisting}

 
LazyB was run at standard parameters but with previous all-vs-all scrubbing of
Oxford Nanopore reads via the script provided by the prototype implementation.
We tested several custom modifications of our pipeline but found no worthwhile
improvements and results are accordingly not reported here.

\clearpage{}

\bibliographystyle{abbrvnat} 
\bibliography{dvexillum}      

\end{document}
