# Supplementary material for: The Genome of the “Sea Vomit” Didemnum vexillum
Source: Life (Basel). 2021 Dec 10;11(12):1377. doi: 10.3390/life11121377 (PMC8704543; doi:10.3390/life11121377)
Supplement: Supplementary file 1 [file life-11-01377-s001.zip › SupplementalFile2/mtDNA_didemnum_vexillum.gff]

scaffold1656-size16126	Homology	tRNA-Thr	1391	1453	5e-24	+	.	tRNA-Thr
scaffold1656-size16126	Homology	CYTB	1454	2347	0.0	+	.	CYTB
scaffold1656-size16126	Homology	tRNA-Ala	2348	2411	1e-24	+	.	tRNA-Ala
scaffold1656-size16126	Homology	ATP6	2385	2951	0.0	+	.	ATP6
scaffold1656-size16126	Homology	trnM(tat)	2955	3021	4e-26	+	.	trnM(tat)
scaffold1656-size16126	Homology	tRNA-Met	2955	3021	4e-26	+	.	tRNA-Met
scaffold1656-size16126	Homology	tRNA-Cys	3023	3078	2e-20	+	.	tRNA-Cys
scaffold1656-size16126	Homology	tRNA-Val	3084	3149	1e-25	+	.	tRNA-Val
scaffold1656-size16126	Homology	COX2	3138	3815	0.0	+	.	COX2
scaffold1656-size16126	Homology	trnL(taa)	3816	3868	7e-10	+	.	trnL(taa)
scaffold1656-size16126	Homology	tRNA-Leu	3816	3868	7e-10	+	.	tRNA-Leu
scaffold1656-size16126	Homology	ND3	3838	4146	1e-147	+	.	ND3
scaffold1656-size16126	Homology	ND4	4148	5344	0.0	+	.	ND4
scaffold1656-size16126	Homology	COX1	5350	6811	0.0	+	.	COX1
scaffold1656-size16126	Homology	tRNA-Gln	6805	6845	2e-12	+	.	tRNA-Gln
scaffold1656-size16126	Homology	trnS(tga)	6846	6884	2e-11	+	.	trnS(tga)
scaffold1656-size16126	Homology	tRNA-Ser	6846	6884	2e-11	+	.	tRNA-Ser
scaffold1656-size16126	Homology	tRNA-His	6886	6948	5e-24	+	.	tRNA-His
scaffold1656-size16126	Homology	trnM(cat)	6952	7018	4e-26	+	.	trnM(cat)
scaffold1656-size16126	Homology	tRNA-Met	6952	7018	4e-26	+	.	tRNA-Met
scaffold1656-size16126	Homology	tRNA-Tyr	7019	7085	4e-26	+	.	tRNA-Tyr
scaffold1656-size16126	Homology	ND6	7086	7520	0.0	+	.	ND6
scaffold1656-size16126	Homology	tRNA-Asn	7522	7588	4e-26	+	.	tRNA-Asn
scaffold1656-size16126	Homology	trnG(tcc)	7586	7648	5e-24	+	.	trnG(tcc)
scaffold1656-size16126	Homology	tRNA-Gly	7586	7648	5e-24	+	.	tRNA-Gly
scaffold1656-size16126	Homology	tRNA-Glu	7650	7715	1e-25	+	.	tRNA-Glu
scaffold1656-size16126	Homology	rrnS	7716	8698	0.0	+	.	rrnS
scaffold1656-size16126	Homology	large_S_rRNA	7716	8698	0.0	+	.	large_S_rRNA
scaffold1656-size16126	Homology	COX3	8699	9388	0.0	+	.	COX3
scaffold1656-size16126	Homology	tRNA-Asp	9481	9545	4e-25	+	.	tRNA-Asp
scaffold1656-size16126	Homology	ND4L	9546	9782	1e-112	+	.	ND4L
scaffold1656-size16126	Homology	tRNA-Lys	9794	9858	4e-25	+	.	tRNA-Lys
scaffold1656-size16126	Homology	tRNA-Trp	9858	9922	4e-25	+	.	tRNA-Trp
scaffold1656-size16126	Homology	tRNA-Arg	9924	9968	1e-14	+	.	tRNA-Arg
scaffold1656-size16126	Homology	ND1	9967	10716	0.0	+	.	ND1
scaffold1656-size16126	Homology	tRNA-Phe	10716	10793	8e-32	+	.	tRNA-Phe
scaffold1656-size16126	Homology	tRNA-Ile	10786	10846	7e-23	+	.	tRNA-Ile
scaffold1656-size16126	Homology	small_S_rRNA	10829	11370	0.0	+	.	small_S_rRNA
scaffold1656-size16126	Homology	trnS(gct)	11371	11430	2e-22	+	.	trnS(gct)
scaffold1656-size16126	Homology	tRNA-Ser	11371	11430	2e-22	+	.	tRNA-Ser
scaffold1656-size16126	Homology	trnG(tct)	11432	11496	4e-25	+	.	trnG(tct)
scaffold1656-size16126	Homology	tRNA-Gly	11432	11496	4e-25	+	.	tRNA-Gly
scaffold1656-size16126	Homology	ND2	11503	12383	0.0	+	.	ND2
scaffold1656-size16126	Homology	trnL(tag)	12383	12449	5e-25	+	.	trnL(tag)
scaffold1656-size16126	Homology	tRNA-Leu	12383	12449	5e-25	+	.	tRNA-Leu
scaffold1656-size16126	Homology	ND5	12451	13901	0.0	+	.	ND5
scaffold1656-size16126	Homology	CYTB	13965	14854	0.0	+	.	CYTB
