# Supplementary material for: The Genome of the “Sea Vomit” Didemnum vexillum
Source: Life (Basel). 2021 Dec 10;11(12):1377. doi: 10.3390/life11121377 (PMC8704543; doi:10.3390/life11121377)
Supplement: Supplementary file 1 [file life-11-01377-s001.zip › SupplementalFile2/table_1_Didemnum_vexillum_ncRNA_annotation.txt]

#Chr Strand Annotation Start End CM_Model Method
scaffold100-size27423	-	mir-876	5333	5390	RF00935	0D
scaffold100059-size1353	-	mir-244	1056	1145	RF00815	0D
scaffold100095-size1351	-	tRNA	1084	1159	TRNAinf-euk	tRNAscan
scaffold1001-size17932	-	tRNA	14772	14843	TRNAinf-euk	tRNAscan
scaffold100112-size1350	+	tRNA	70	142	TRNAinf-euk	tRNAscan
scaffold100117-size1349	+	mir-965	212	312	RF02520	0D
scaffold10019-size9559	+	mir-29	7779	7847	RF00074	0D
scaffold10019-size9559	+	tRNA	8417	8489	TRNAinf-euk	tRNAscan
scaffold1002-size17932	+	mir-944	5599	5684	RF01024	0
scaffold100222-size1343	-	tRNA	630	701	TRNAinf-euk	tRNAscan
scaffold100233-size1342	-	tRNA	1054	1167	TRNAinf-euk	tRNAscan
scaffold100247-size1341	-	tRNA	590	661	TRNAinf-euk	tRNAscan
scaffold1004-size17921	-	tRNA	16068	16143	TRNAinf-euk	tRNAscan
scaffold100425-size1331	-	tRNA	19	90	TRNAinf-euk	tRNAscan
scaffold100433-size1331	-	Histone3	55	100	RF00032	0D
scaffold1006-size17908	-	mir-263	17123	17206	RF00706	0D
scaffold100613-size1321	-	mir-335	125	246	RF00766	0
scaffold100652-size1319	+	tRNA	1118	1189	TRNAinf-euk	tRNAscan
scaffold100718-size1314	-	mir-544	575	667	RF01045	0D
scaffold10078-size9538	-	mir-1388	38	134	RF01945	0D
scaffold10083-size9537	+	lin-4	8538	8635	RF00052	0D
scaffold100838-size1308	+	tRNA	446	517	TRNAinf-euk	tRNAscan
scaffold10093-size9534	+	mir-451	2308	2388	RF00722	0D
scaffold10094-size9534	-	mir-672	8383	8477	RF00911	0D
scaffold101-size27403	+	mir-499	9628	9710	RF00745	0
scaffold101000-size1297	-	tRNA	844	916	TRNAinf-euk	tRNAscan
scaffold10104-size9529	+	mir-359	4735	4801	RF00903	7
scaffold10105-size9528	-	mir-153	4576	4685	RF00650	0
scaffold101126-size1290	-	U6	988	1088	RF00026	0D
scaffold10124-size9523	+	tRNA	3023	3095	TRNAinf-euk	tRNAscan
scaffold101283-size1279	-	mir-458	170	244	RF00750	0D
scaffold1013-size17868	-	mir-452	3910	3991	RF00839	0D
scaffold101302-size1277	-	mir-85	378	496	RF00810	0D
scaffold101382-size1273	-	tRNA	996	1067	TRNAinf-euk	tRNAscan
scaffold10139-size9519	+	mir-944	6503	6623	RF01024	0D
scaffold10140-size9519	+	mir-581	5850	6037	RF00961	0
scaffold10145-size9518	-	Histone3	6757	6797	RF00032	0
scaffold101509-size1265	+	tRNA	886	958	TRNAinf-euk	tRNAscan
scaffold101600-size1259	-	U5	1145	1254	RF00020	10
scaffold101622-size1258	-	mir-651	116	212	RF00972	0
scaffold101629-size1258	-	mir-185	197	260	RF00771	MAP
scaffold10163-size9512	-	tRNA	4046	4117	TRNAinf-euk	tRNAscan
scaffold10173-size9510	+	tRNA	620	691	TRNAinf-euk	tRNAscan
scaffold10174-size9510	+	mir-944	2974	3094	RF01024	0D
scaffold10174-size9510	+	tRNA	8516	8584	TRNAinf-euk	tRNAscan
scaffold101745-size1249	+	tRNA	305	378	TRNAinf-euk	tRNAscan
scaffold101798-size1246	+	RNaseP_nuc	934	1219	RF00009	0D
scaffold101819-size1244	+	tRNA	141	210	TRNAinf-euk	tRNAscan
scaffold10194-size9499	+	mir-450	9020	9113	RF00708	0D
scaffold101944-size1236	+	mir-282	673	770	RF00724	0
scaffold10197-size9497	-	tRNA	4228	4300	TRNAinf-euk	tRNAscan
scaffold1020-size17847	-	mir-306	3104	3188	RF00858	MAP
scaffold1020-size17847	+	tRNA	5373	5444	TRNAinf-euk	tRNAscan
scaffold102045-size1230	-	mir-944	1037	1122	RF01024	0
scaffold10207-size9493	-	mir-296	295	370	RF00733	0
scaffold10210-size9492	-	tRNA	3712	3785	TRNAinf-euk	tRNAscan
scaffold102187-size1222	+	tRNA	841	912	TRNAinf-euk	tRNAscan
scaffold102298-size1214	-	tRNA	257	328	TRNAinf-euk	tRNAscan
scaffold10243-size10638	-	tRNA	8942	9055	TRNAinf-euk	tRNAscan
scaffold102452-size1205	-	mir-944	487	570	RF01024	3
scaffold10256-size9475	+	tRNA	1901	1971	TRNAinf-euk	tRNAscan
scaffold1026-size17824	+	mir-651	2821	2918	RF00972	0
scaffold102606-size1193	-	mir-584	557	658	RF01016	0D
scaffold102618-size1192	-	mir-944	19	130	RF01024	0D
scaffold102665-size1189	-	tRNA	431	502	TRNAinf-euk	tRNAscan
scaffold10269-size9472	-	mir-883	8187	8272	RF00909	0D
scaffold10272-size9470	+	tRNA	7447	7522	TRNAinf-euk	tRNAscan
scaffold102778-size1181	+	tRNA	553	624	TRNAinf-euk	tRNAscan
scaffold10279-size13829	-	Histone3	12686	12731	RF00032	0D
scaffold10279-size13829	+	Histone3	13395	13436	RF00032	0
scaffold10287-size9463	+	tRNA	3380	3452	TRNAinf-euk	tRNAscan
scaffold10287-size9463	+	tRNA	3646	3718	TRNAinf-euk	tRNAscan
scaffold103107-size1159	-	tRNA	769	841	TRNAinf-euk	tRNAscan
scaffold103229-size1152	-	tRNA	186	257	TRNAinf-euk	tRNAscan
scaffold103241-size3307	-	tRNA	2724	2799	TRNAinf-euk	tRNAscan
scaffold10329-size9449	+	mir-788	7494	7575	RF02245	0D
scaffold103340-size1144	+	tRNA	875	947	TRNAinf-euk	tRNAscan
scaffold103426-size1138	+	mir-785	517	606	RF02244	0D
scaffold10345-size9445	+	mir-598	5520	5617	RF01059	0
scaffold10350-size9443	-	tRNA	6934	7005	TRNAinf-euk	tRNAscan
scaffold103674-size1122	+	mir-365	593	681	RF00659	0D
scaffold103697-size1120	+	mir-42	337	432	RF00794	0
scaffold10371-size9436	+	mir-548	7479	7560	RF01061	0D
scaffold103887-size1108	-	tRNA	359	430	TRNAinf-euk	tRNAscan
scaffold10395-size9427	+	lin-4	3279	3350	RF00052	0D
scaffold103972-size1102	-	Histone3	924	966	RF00032	0
scaffold1040-size17790	+	tRNA	2158	2229	TRNAinf-euk	tRNAscan
scaffold104005-size1100	+	mir-578	823	908	RF00971	0D
scaffold10405-size9423	-	tRNA	7854	7926	TRNAinf-euk	tRNAscan
scaffold10406-size9423	+	mir-187	3613	3739	RF00674	0
scaffold104115-size1092	+	tRNA	960	1031	TRNAinf-euk	tRNAscan
scaffold10414-size9421	+	mir-2024	1456	1532	RF01900	0
scaffold104164-size1089	-	tRNA	499	574	TRNAinf-euk	tRNAscan
scaffold104164-size1089	+	tRNA	895	970	TRNAinf-euk	tRNAscan
scaffold10419-size9419	+	tRNA	7544	7616	TRNAinf-euk	tRNAscan
scaffold10419-size9419	+	tRNA	7804	7876	TRNAinf-euk	tRNAscan
scaffold10425-size10573	+	mir-969	9152	9255	RF01997	0
scaffold10429-size10738	+	tRNA	2676	2748	TRNAinf-euk	tRNAscan
scaffold10435-size9416	-	mir-944	5050	5159	RF01024	0
scaffold10436-size9416	+	tRNA	6994	7069	TRNAinf-euk	tRNAscan
scaffold104406-size1071	+	tRNA	858	933	TRNAinf-euk	tRNAscan
scaffold104430-size1069	-	tRNA	850	925	TRNAinf-euk	tRNAscan
scaffold104444-size1068	+	tRNA	817	888	TRNAinf-euk	tRNAscan
scaffold10447-size11911	+	mir-249	7736	7836	RF00821	0D
scaffold1045-size17780	+	mir-552	7079	7229	RF00990	0D
scaffold104554-size1060	-	tRNA	87	159	TRNAinf-euk	tRNAscan
scaffold10462-size9405	-	mir-558	5498	5605	RF01021	0
scaffold104706-size1049	-	tRNA	89	161	TRNAinf-euk	tRNAscan
scaffold10473-size9400	+	mir-458	9148	9239	RF00750	0D
scaffold104749-size1046	+	tRNA	541	614	TRNAinf-euk	tRNAscan
scaffold104755-size1046	-	tRNA	376	443	TRNAinf-euk	tRNAscan
scaffold104902-size1036	+	tRNA	958	1029	TRNAinf-euk	tRNAscan
scaffold105-size27169	+	RMST_9	8872	9629	RF01970	0M
scaffold10500-size9389	-	mir-969	2515	2627	RF01997	0
scaffold10515-size9385	-	mir-651	6066	6212	RF00972	0
scaffold10527-size9378	+	mir-1265	4809	4906	RF02019	0
scaffold105332-size1001	-	tRNA	170	283	TRNAinf-euk	tRNAscan
scaffold105362-size999	+	mir-101	169	250	RF00253	0
scaffold105422-size995	-	tRNA	89	159	TRNAinf-euk	tRNAscan
scaffold10553-size9369	-	tRNA	3522	3635	TRNAinf-euk	tRNAscan
scaffold10553-size9369	+	tRNA	5328	5401	TRNAinf-euk	tRNAscan
scaffold10556-size9368	+	Histone3	3101	3142	RF00032	0
scaffold10557-size9367	+	tRNA	8896	8967	TRNAinf-euk	tRNAscan
scaffold10565-size9365	-	U6	7194	7293	RF00026	MAP
scaffold10570-size9364	+	mir-489	7789	7873	RF00698	0D
scaffold10573-size9363	-	mir-153	7866	7968	RF00650	0D
scaffold105781-size966	+	tRNA	682	755	TRNAinf-euk	tRNAscan
scaffold10582-size9360	+	mir-616	5020	5100	RF00995	0
scaffold10591-size9359	-	mir-944	2887	2977	RF01024	0D
scaffold105912-size955	-	tRNA	458	527	TRNAinf-euk	tRNAscan
scaffold105919-size954	+	tRNA	695	766	TRNAinf-euk	tRNAscan
scaffold105933-size953	+	mir-148	31	148	RF00248	0D
scaffold106-size27162	+	tRNA	14847	14918	TRNAinf-euk	tRNAscan
scaffold10606-size9354	+	tRNA	2131	2203	TRNAinf-euk	tRNAscan
scaffold10606-size9354	+	tRNA	5701	5776	TRNAinf-euk	tRNAscan
scaffold10609-size9352	+	mir-548	2647	2771	RF01061	0
scaffold106138-size935	+	mir-548	549	628	RF01061	0D
scaffold106143-size935	-	mir-203	476	595	RF00696	0D
scaffold106156-size934	+	mir-802	777	878	RF00887	0
scaffold106202-size929	+	mir-133	144	223	RF00446	0D
scaffold106243-size926	-	mir-578	44	146	RF00971	0D
scaffold106274-size923	-	mir-590	698	795	RF00928	0
scaffold1063-size17715	-	tRNA	13770	13842	TRNAinf-euk	tRNAscan
scaffold1064-size17713	-	Histone3	10249	10291	RF00032	0
scaffold10642-size9339	-	tRNA	8529	8600	TRNAinf-euk	tRNAscan
scaffold106439-size911	-	mir-787	103	192	RF00896	0
scaffold106479-size907	+	mir-276	145	236	RF00637	0D
scaffold1065-size17708	-	mir-335	2735	2804	RF00766	6
scaffold10654-size9333	-	IRE_II	6219	6250	RF02253	0
scaffold106562-size899	+	tRNA	167	238	TRNAinf-euk	tRNAscan
scaffold10657-size9332	+	mir-458	3235	3309	RF00750	0
scaffold10659-size9331	+	tRNA	7085	7198	TRNAinf-euk	tRNAscan
scaffold10675-size9325	+	mir-355	181	297	RF00797	0
scaffold106763-size882	+	tRNA	425	497	TRNAinf-euk	tRNAscan
scaffold106846-size876	-	Histone3	413	455	RF00032	0
scaffold1069-size17699	+	tRNA	13067	13138	TRNAinf-euk	tRNAscan
scaffold106933-size867	+	mir-552	692	808	RF00990	0D
scaffold107-size32425	-	tRNA	28088	28161	TRNAinf-euk	tRNAscan
scaffold107004-size859	+	tRNA	590	661	TRNAinf-euk	tRNAscan
scaffold10703-size9314	-	mir-29	1248	1318	RF00074	1
scaffold1071-size17681	+	Histone3	1488	1529	RF00032	0
scaffold1071-size17681	+	tRNA	10320	10429	TRNAinf-euk	tRNAscan
scaffold107111-size848	-	tRNA	154	229	TRNAinf-euk	tRNAscan
scaffold107121-size847	-	tRNA	634	705	TRNAinf-euk	tRNAscan
scaffold107141-size845	-	mir-581	623	812	RF00961	0
scaffold10717-size9310	+	tRNA	6276	6347	TRNAinf-euk	tRNAscan
scaffold10718-size9309	+	mir-140	2511	2600	RF00678	0D
scaffold10719-size9309	+	tRNA	3236	3309	TRNAinf-euk	tRNAscan
scaffold1072-size17680	+	tRNA	9265	9340	TRNAinf-euk	tRNAscan
scaffold10728-size9304	+	tRNA	5727	5798	TRNAinf-euk	tRNAscan
scaffold10728-size9304	-	tRNA	6597	6668	TRNAinf-euk	tRNAscan
scaffold107292-size831	-	tRNA	1	74	TRNAinf-euk	tRNAscan
scaffold10735-size9303	-	mir-370	214	304	RF00740	0
scaffold10735-size9303	-	mir-370	1886	1976	RF00740	0
scaffold10735-size9303	+	mir-56	5096	5184	RF02214	0
scaffold10747-size9300	+	tRNA	6963	7035	TRNAinf-euk	tRNAscan
scaffold10751-size9298	-	tRNA	5732	5804	TRNAinf-euk	tRNAscan
scaffold107594-size800	+	mir-75	173	256	RF00828	0D
scaffold107643-size797	+	tRNA	31	106	TRNAinf-euk	tRNAscan
scaffold107643-size797	+	mir-556	490	569	RF00969	0
scaffold107689-size791	-	mir-145	36	122	RF00675	0D
scaffold107710-size789	+	mir-996	296	406	RF00948	0D
scaffold107830-size776	+	tRNA	233	301	TRNAinf-euk	tRNAscan
scaffold10792-size9285	-	tRNA	3457	3532	TRNAinf-euk	tRNAscan
scaffold108018-size759	-	tRNA	132	204	TRNAinf-euk	tRNAscan
scaffold108108-size750	-	tRNA	694	750	TRNAinf-euk	tRNAscan
scaffold108139-size747	+	mir-190	153	232	RF00672	0D
scaffold10818-size9279	+	tRNA	3971	4042	TRNAinf-euk	tRNAscan
scaffold108199-size741	+	mir-239	511	607	RF00713	0D
scaffold10830-size9275	-	tRNA	1325	1397	TRNAinf-euk	tRNAscan
scaffold10834-size9274	+	mir-582	1509	1623	RF00927	0
scaffold10846-size9272	+	mir-598	9133	9229	RF01059	0D
scaffold10848-size9271	-	tRNA	3291	3404	TRNAinf-euk	tRNAscan
scaffold10857-size9268	+	mir-605	3750	3812	RF01011	0D
scaffold108577-size694	-	tRNA	503	578	TRNAinf-euk	tRNAscan
scaffold10859-size9266	+	tRNA	4541	4614	TRNAinf-euk	tRNAscan
scaffold108699-size680	+	tRNA	75	147	TRNAinf-euk	tRNAscan
scaffold108699-size680	+	tRNA	341	413	TRNAinf-euk	tRNAscan
scaffold108739-size675	-	mir-17	141	205	RF00051	0D
scaffold10874-size9262	-	tRNA	5733	5815	TRNAinf-euk	tRNAscan
scaffold108822-size667	-	tRNA	347	419	TRNAinf-euk	tRNAscan
scaffold10896-size9254	-	tRNA	8976	9046	TRNAinf-euk	tRNAscan
scaffold1090-size19857	+	mir-598	600	726	RF01059	0D
scaffold1090-size19857	+	mir-581	6550	6654	RF00961	0D
scaffold10900-size9252	+	mir-653	5744	5851	RF00937	0D
scaffold10924-size9247	+	tRNA	7245	7320	TRNAinf-euk	tRNAscan
scaffold10926-size9247	+	mir-556	1014	1124	RF00969	0
scaffold109294-size609	+	mir-458	1	112	RF00750	0D
scaffold1093-size17611	-	mir-567	14330	14419	RF01036	0D
scaffold109382-size595	+	Histone3	347	392	RF00032	0D
scaffold1094-size17607	+	mir-944	2954	3028	RF01024	0D
scaffold109624-size561	-	tRNA	410	523	TRNAinf-euk	tRNAscan
scaffold109692-size552	-	tRNA	480	552	TRNAinf-euk	tRNAscan
scaffold10977-size9231	+	Histone3	8686	8727	RF00032	0
scaffold10979-size9231	-	mir-335	902	1001	RF00766	0
scaffold10988-size9227	-	mir-548	8876	9000	RF01061	0
scaffold109967-size507	-	mir-504	242	317	RF00939	0
scaffold109993-size502	-	tRNA	378	446	TRNAinf-euk	tRNAscan
scaffold110-size27061	+	tRNA	4745	4816	TRNAinf-euk	tRNAscan
scaffold11000-size9225	-	tRNA	5443	5505	TRNAinf-euk	tRNAscan
scaffold11004-size9224	+	mir-944	6347	6437	RF01024	1
scaffold11007-size9223	-	mir-544	6802	6892	RF01045	0
scaffold11032-size9216	-	tRNA	5169	5240	TRNAinf-euk	tRNAscan
scaffold11058-size9210	-	mir-544	2378	2467	RF01045	0D
scaffold1108-size17547	-	mir-153	15877	15993	RF00650	0D
scaffold11085-size9202	-	mir-458	4802	4880	RF00750	0
scaffold11092-size9201	+	U11	4434	4567	RF00548	0D
scaffold11098-size9198	+	tRNA	4029	4102	TRNAinf-euk	tRNAscan
scaffold11105-size9196	+	tRNA	7916	7988	TRNAinf-euk	tRNAscan
scaffold11128-size13339	-	tRNA	7917	7989	TRNAinf-euk	tRNAscan
scaffold11171-size9179	-	mir-785	7778	7960	RF02244	0D
scaffold11181-size9176	+	tRNA	7613	7687	TRNAinf-euk	tRNAscan
scaffold11193-size9172	-	tRNA	7437	7510	TRNAinf-euk	tRNAscan
scaffold11200-size9170	+	mir-70	5955	6067	RF00833	0
scaffold11202-size9170	-	mir-578	6854	6969	RF00971	0D
scaffold11203-size12339	+	mir-624	5994	6061	RF01007	0
scaffold11204-size9169	-	mir-544	4279	4370	RF01045	0
scaffold11205-size9169	-	tRNA	1887	1958	TRNAinf-euk	tRNAscan
scaffold11206-size9169	-	tRNA	8619	8684	TRNAinf-euk	tRNAscan
scaffold11238-size9158	-	5S_rRNA	8396	8514	RF00001	0
scaffold11242-size9157	+	mir-651	6606	6758	RF00972	0
scaffold11273-size9148	+	tRNA	4791	4863	TRNAinf-euk	tRNAscan
scaffold11305-size9136	-	tRNA	335	406	TRNAinf-euk	tRNAscan
scaffold11324-size9131	+	tRNA	7304	7372	TRNAinf-euk	tRNAscan
scaffold11324-size9131	+	tRNA	7559	7633	TRNAinf-euk	tRNAscan
scaffold11331-size9129	-	mir-578	3457	3558	RF00971	0D
scaffold1135-size17465	-	tRNA	1907	1978	TRNAinf-euk	tRNAscan
scaffold1135-size17465	+	mir-556	2587	2679	RF00969	0
scaffold1136-size17464	+	tRNA	16308	16383	TRNAinf-euk	tRNAscan
scaffold11388-size14678	-	mir-581	4559	4723	RF00961	0D
scaffold11413-size9103	+	tRNA	1731	1802	TRNAinf-euk	tRNAscan
scaffold11427-size9098	-	tRNA	3254	3326	TRNAinf-euk	tRNAscan
scaffold11450-size9091	-	tRNA	6518	6636	TRNAinf-euk	tRNAscan
scaffold11451-size9091	-	mir-672	3732	3834	RF00911	2
scaffold1148-size17405	+	mir-259	6355	6464	RF00850	0D
scaffold11520-size9069	+	tRNA	7903	7975	TRNAinf-euk	tRNAscan
scaffold11526-size9069	-	mir-2807	2437	2537	RF01912	0D
scaffold11532-size9067	+	tRNA	4759	4831	TRNAinf-euk	tRNAscan
scaffold11548-size9062	+	mir-552	8872	9013	RF00990	0D
scaffold11552-size9061	-	mir-944	997	1080	RF01024	0
scaffold11574-size9054	-	mir-578	7921	8041	RF00971	0
scaffold11596-size9046	+	mir-548	3336	3411	RF01061	0
scaffold1160-size17358	+	tRNA	17072	17143	TRNAinf-euk	tRNAscan
scaffold11603-size9044	+	mir-581	6186	6341	RF00961	0D
scaffold11617-size9039	-	tRNA	90	165	TRNAinf-euk	tRNAscan
scaffold11617-size9039	+	mir-360	5180	5274	RF00774	0
scaffold11617-size9039	-	mir-983	7274	7368	RF00949	0
scaffold1162-size17358	+	tRNA	5207	5272	TRNAinf-euk	tRNAscan
scaffold1165-size20373	-	Histone3	19465	19507	RF00032	0
scaffold1167-size22204	+	tRNA	21496	21609	TRNAinf-euk	tRNAscan
scaffold11678-size9021	+	tRNA	1550	1622	TRNAinf-euk	tRNAscan
scaffold11679-size9021	+	tRNA	114	189	TRNAinf-euk	tRNAscan
scaffold11683-size9019	+	tRNA	3152	3213	TRNAinf-euk	tRNAscan
scaffold11701-size9011	+	tRNA	6498	6570	TRNAinf-euk	tRNAscan
scaffold11701-size9011	+	tRNA	6764	6836	TRNAinf-euk	tRNAscan
scaffold11755-size8995	-	tRNA	1596	1669	TRNAinf-euk	tRNAscan
scaffold1176-size17311	-	tRNA	12900	12972	TRNAinf-euk	tRNAscan
scaffold11761-size8995	+	mir-652	6144	6251	RF00872	0
scaffold11768-size8993	+	mir-544	2469	2558	RF01045	0D
scaffold11777-size8990	-	mir-186	2565	2658	RF00697	0D
scaffold11783-size8989	-	mir-969	8644	8758	RF01997	0D
scaffold11802-size8984	+	tRNA	2449	2522	TRNAinf-euk	tRNAscan
scaffold11831-size8976	+	tRNA	6552	6625	TRNAinf-euk	tRNAscan
scaffold11840-size8973	-	mir-649	8426	8536	RF01029	0D
scaffold11842-size8972	-	tRNA	137	212	TRNAinf-euk	tRNAscan
scaffold11842-size8972	-	tRNA	401	471	TRNAinf-euk	tRNAscan
scaffold11842-size8972	+	tRNA	551	626	TRNAinf-euk	tRNAscan
scaffold11842-size8972	+	mir-34	4403	4496	RF00456	0D
scaffold11843-size8972	+	mir-556	4618	4706	RF00969	0
scaffold1185-size20138	-	mir-284	2386	2505	RF01901	0D
scaffold1185-size20138	+	tRNA	6474	6546	TRNAinf-euk	tRNAscan
scaffold11854-size8969	+	tRNA	2298	2369	TRNAinf-euk	tRNAscan
scaffold11893-size8958	-	tRNA	5196	5267	TRNAinf-euk	tRNAscan
scaffold11896-size8958	+	mir-544	7266	7355	RF01045	0D
scaffold11905-size8955	+	Histone3	2486	2531	RF00032	0D
scaffold11907-size8955	+	RMST_9	6420	6560	RF01970	0M
scaffold11910-size8955	-	mir-653	4983	5067	RF00937	0D
scaffold11916-size25691	+	tRNA	3324	3395	TRNAinf-euk	tRNAscan
scaffold1192-size17260	-	mir-598	6371	6502	RF01059	0D
scaffold11933-size11160	+	mir-241	9040	9140	RF00809	0D
scaffold11934-size11408	-	mir-232	8344	8453	RF00856	0
scaffold11946-size8944	-	Histone3	3813	3855	RF00032	0
scaffold11946-size8944	+	Histone3	4126	4168	RF00032	0
scaffold11947-size8944	-	tRNA	1047	1119	TRNAinf-euk	tRNAscan
scaffold11947-size8944	+	tRNA	1316	1388	TRNAinf-euk	tRNAscan
scaffold11947-size8944	-	mir-574	4729	4803	RF00929	1
scaffold11947-size8944	-	mir-574	4813	4871	RF00929	6
scaffold11948-size8944	+	mir-996	8580	8693	RF00948	0D
scaffold11961-size8941	-	mir-927	1199	1262	RF00950	0D
scaffold11977-size8938	+	Histone3	6329	6375	RF00032	0D
scaffold11987-size8935	-	tRNA	3825	3896	TRNAinf-euk	tRNAscan
scaffold11996-size11680	-	Histone3	8931	8976	RF00032	0D
scaffold12023-size8926	-	mir-345	4823	4914	RF01044	0
scaffold12028-size8925	-	mir-653	5172	5264	RF00937	0
scaffold12056-size8920	+	tRNA	2096	2208	TRNAinf-euk	tRNAscan
scaffold12062-size14763	-	mir-578	6013	6136	RF00971	0D
scaffold12075-size8915	-	Histone3	1971	2012	RF00032	0
scaffold12092-size8912	+	tRNA	6456	6527	TRNAinf-euk	tRNAscan
scaffold12092-size8912	+	mir-578	6582	6664	RF00971	7
scaffold12116-size10141	-	mir-153	1463	1551	RF00650	MAP
scaffold12146-size8898	+	tRNA	7455	7566	TRNAinf-euk	tRNAscan
scaffold12149-size8897	+	tRNA	5438	5510	TRNAinf-euk	tRNAscan
scaffold12158-size8894	-	tRNA	8723	8798	TRNAinf-euk	tRNAscan
scaffold1220-size17180	+	mir-581	10311	10460	RF00961	0D
scaffold12216-size8875	+	tRNA	6303	6410	TRNAinf-euk	tRNAscan
scaffold12226-size8873	-	tRNA	5290	5363	TRNAinf-euk	tRNAscan
scaffold12226-size8873	+	tRNA	8212	8285	TRNAinf-euk	tRNAscan
scaffold12231-size8869	-	tRNA	202	315	TRNAinf-euk	tRNAscan
scaffold12235-size8869	-	tRNA	5930	6002	TRNAinf-euk	tRNAscan
scaffold12249-size8866	-	tRNA	1208	1279	TRNAinf-euk	tRNAscan
scaffold1226-size17168	+	tRNA	14482	14553	TRNAinf-euk	tRNAscan
scaffold12264-size8862	+	tRNA	4731	4802	TRNAinf-euk	tRNAscan
scaffold12273-size8860	+	ciona-mir-92	5845	5922	RF01117	0D
scaffold12275-size8860	-	mir-581	772	898	RF00961	0D
scaffold12276-size8860	-	tRNA	8251	8322	TRNAinf-euk	tRNAscan
scaffold12293-size8855	+	tRNA	188	260	TRNAinf-euk	tRNAscan
scaffold1230-size17159	+	mir-392	13001	13075	RF00904	0,0D
scaffold12305-size8851	+	mir-996	1552	1655	RF00948	0
scaffold12311-size8850	+	tRNA	214	287	TRNAinf-euk	tRNAscan
scaffold12315-size8849	+	tRNA	4203	4273	TRNAinf-euk	tRNAscan
scaffold12322-size8846	+	tRNA	4145	4216	TRNAinf-euk	tRNAscan
scaffold12328-size8844	-	mir-335	1877	1967	RF00766	0D
scaffold1233-size22403	-	Histone3	3271	3313	RF00032	0
scaffold12335-size8844	+	U5	5407	5519	RF00020	9
scaffold1234-size17155	-	tRNA	11448	11521	TRNAinf-euk	tRNAscan
scaffold12368-size8834	-	mir-249	1707	1843	RF00821	0
scaffold1237-size17151	+	tRNA	16208	16279	TRNAinf-euk	tRNAscan
scaffold12387-size8830	+	mir-653	8630	8724	RF00937	0D
scaffold12388-size8830	+	tRNA	5149	5224	TRNAinf-euk	tRNAscan
scaffold12411-size8822	-	mir-598	8095	8183	RF01059	0D
scaffold12425-size8820	-	tRNA	6983	7048	TRNAinf-euk	tRNAscan
scaffold12434-size11333	-	mir-598	8464	8595	RF01059	0D
scaffold12452-size8812	+	mir-652	7718	7828	RF00872	0D
scaffold12458-size8811	+	mir-75	3844	3943	RF00828	0D
scaffold12459-size8811	-	tRNA	2633	2704	TRNAinf-euk	tRNAscan
scaffold12464-size8809	+	mir-208	7511	7628	RF00749	0D
scaffold12466-size8809	+	mir-544	4479	4568	RF01045	0D
scaffold12467-size13649	-	mir-996	2678	2761	RF00948	0
scaffold12475-size8807	-	tRNA	285	358	TRNAinf-euk	tRNAscan
scaffold12497-size12155	-	tRNA	2916	2989	TRNAinf-euk	tRNAscan
scaffold12505-size8799	+	mir-217	4937	5031	RF00673	0D
scaffold12533-size8789	-	tRNA	1830	1902	TRNAinf-euk	tRNAscan
scaffold12533-size8789	+	tRNA	2407	2480	TRNAinf-euk	tRNAscan
scaffold12562-size8781	-	mir-556	6967	7077	RF00969	0
scaffold1257-size17112	-	lsy-6	16736	16806	RF00823	0
scaffold1259-size17103	+	mir-556	6677	6751	RF00969	0
scaffold1259-size17103	+	tRNA	8139	8211	TRNAinf-euk	tRNAscan
scaffold12595-size8773	-	tRNA	3714	3829	TRNAinf-euk	tRNAscan
scaffold1260-size17098	-	tRNA	7366	7438	TRNAinf-euk	tRNAscan
scaffold12601-size10077	-	tRNA	8475	8546	TRNAinf-euk	tRNAscan
scaffold12614-size8767	-	mir-544	1930	2019	RF01045	0D
scaffold12633-size8762	+	tRNA	1601	1673	TRNAinf-euk	tRNAscan
scaffold12635-size8761	-	tRNA	404	475	TRNAinf-euk	tRNAscan
scaffold12650-size8757	+	tRNA	3663	3736	TRNAinf-euk	tRNAscan
scaffold12657-size8756	-	mir-251	3585	3688	RF00837	0D
scaffold12659-size8755	+	U6	788	894	RF00026	4
scaffold12660-size8754	+	mir-28	8339	8427	RF00655	0D
scaffold12662-size8753	-	Histone3	7484	7529	RF00032	0D
scaffold1270-size17081	-	tRNA	3165	3225	TRNAinf-euk	tRNAscan
scaffold12712-size8736	+	lsy-6	6003	6085	RF00823	0D
scaffold12722-size8734	-	tRNA	6698	6769	TRNAinf-euk	tRNAscan
scaffold12728-size8732	+	mir-186	8592	8726	RF00697	0D
scaffold12754-size8726	-	tRNA	5254	5329	TRNAinf-euk	tRNAscan
scaffold12759-size8725	-	tRNA	4505	4577	TRNAinf-euk	tRNAscan
scaffold12759-size8725	+	tRNA	4774	4846	TRNAinf-euk	tRNAscan
scaffold1276-size17068	+	tRNA	16616	16689	TRNAinf-euk	tRNAscan
scaffold12774-size8722	-	tRNA	5638	5751	TRNAinf-euk	tRNAscan
scaffold12826-size8706	-	tRNA	5400	5473	TRNAinf-euk	tRNAscan
scaffold12854-size11624	-	tRNA	1373	1445	TRNAinf-euk	tRNAscan
scaffold12876-size8693	-	mir-259	3670	3791	RF00850	0D
scaffold12898-size8687	+	mir-241	3254	3365	RF00809	0D
scaffold12901-size8687	-	tRNA	4743	4809	TRNAinf-euk	tRNAscan
scaffold12933-size8678	-	tRNA	2213	2284	TRNAinf-euk	tRNAscan
scaffold12947-size8675	+	tRNA	6929	7000	TRNAinf-euk	tRNAscan
scaffold12958-size8673	+	mir-544	1260	1349	RF01045	0D
scaffold12968-size8671	-	mir-340	6102	6219	RF00761	0D
scaffold12971-size8670	+	lin-4	8464	8561	RF00052	0D
scaffold12979-size8669	-	tRNA	2452	2523	TRNAinf-euk	tRNAscan
scaffold12987-size8667	+	mir-567	5057	5170	RF01036	0D
scaffold12988-size8666	+	mir-460	7800	7876	RF00712	0
scaffold12991-size8666	+	tRNA	1832	1903	TRNAinf-euk	tRNAscan
scaffold13010-size8663	-	mir-996	3728	3814	RF00948	0D
scaffold1302-size16988	-	mir-567	11000	11083	RF01036	0D
scaffold13021-size8660	+	mir-144	118	191	RF00682	0D
scaffold13029-size8658	+	tRNA	6680	6752	TRNAinf-euk	tRNAscan
scaffold1303-size16985	-	tRNA	16645	16717	TRNAinf-euk	tRNAscan
scaffold1305-size16980	-	tRNA	10466	10537	TRNAinf-euk	tRNAscan
scaffold13073-size8644	+	5S_rRNA	7369	7487	RF00001	0
scaffold13085-size8641	-	tRNA	35	107	TRNAinf-euk	tRNAscan
scaffold13087-size8641	-	tRNA	5536	5649	TRNAinf-euk	tRNAscan
scaffold13087-size8641	+	tRNA	5853	5966	TRNAinf-euk	tRNAscan
scaffold13095-size8639	-	mir-77	3976	4064	RF00827	0
scaffold13096-size8639	+	tRNA	8083	8154	TRNAinf-euk	tRNAscan
scaffold13108-size8635	+	mir-549	3916	4027	RF00965	0D
scaffold1311-size20836	+	mir-567	15780	15915	RF01036	0D
scaffold13139-size8627	+	tRNA	4119	4190	TRNAinf-euk	tRNAscan
scaffold1314-size16957	-	U6	6786	6888	RF00026	MAP
scaffold13141-size8626	+	mir-649	4824	4932	RF01029	0D
scaffold13157-size14771	-	tRNA	10244	10315	TRNAinf-euk	tRNAscan
scaffold1316-size16954	+	mir-87	2074	2181	RF00726	0
scaffold1317-size16951	+	tRNA	2749	2821	TRNAinf-euk	tRNAscan
scaffold1317-size16951	-	tRNA	4711	4782	TRNAinf-euk	tRNAscan
scaffold1317-size16951	-	tRNA	9212	9287	TRNAinf-euk	tRNAscan
scaffold1317-size16951	-	tRNA	9477	9552	TRNAinf-euk	tRNAscan
scaffold13176-size8620	-	mir-927	783	849	RF00950	0D
scaffold13204-size8616	+	Histone3	1297	1338	RF00032	0
scaffold13210-size8614	-	mir-365	3976	4067	RF00659	0D
scaffold13214-size8613	+	Histone3	5221	5262	RF00032	0
scaffold13232-size8606	-	Histone3	3183	3224	RF00032	0
scaffold13232-size8606	+	Histone3	3378	3419	RF00032	0
scaffold13240-size15732	-	lin-4	1729	1826	RF00052	0D
scaffold13252-size8602	-	tRNA	3566	3639	TRNAinf-euk	tRNAscan
scaffold13266-size8597	-	mir-578	1774	1901	RF00971	0D
scaffold13270-size8597	+	tRNA	8260	8332	TRNAinf-euk	tRNAscan
scaffold1328-size16928	+	tRNA	6011	6082	TRNAinf-euk	tRNAscan
scaffold13284-size8592	-	mir-590	6629	6708	RF00928	0D
scaffold13289-size8590	-	tRNA	2629	2700	TRNAinf-euk	tRNAscan
scaffold13299-size8587	-	tRNA	4162	4233	TRNAinf-euk	tRNAscan
scaffold13300-size8587	-	tRNA	6164	6236	TRNAinf-euk	tRNAscan
scaffold1333-size16914	+	tRNA	1016	1091	TRNAinf-euk	tRNAscan
scaffold13339-size8576	-	mir-552	7345	7431	RF00990	0D
scaffold13339-size8576	-	mir-242	7844	7936	RF00898	0
scaffold13352-size8573	-	tRNA	2285	2357	TRNAinf-euk	tRNAscan
scaffold13352-size8573	+	tRNA	2554	2626	TRNAinf-euk	tRNAscan
scaffold13373-size8567	+	tRNA	3189	3261	TRNAinf-euk	tRNAscan
scaffold13383-size8565	+	tRNA	2401	2514	TRNAinf-euk	tRNAscan
scaffold13403-size8561	-	Histone3	5805	5847	RF00032	0
scaffold1342-size21093	-	tRNA	1472	1547	TRNAinf-euk	tRNAscan
scaffold13430-size8555	+	tRNA	5487	5559	TRNAinf-euk	tRNAscan
scaffold13439-size8554	+	tRNA	1542	1613	TRNAinf-euk	tRNAscan
scaffold1344-size16895	-	tRNA	12668	12739	TRNAinf-euk	tRNAscan
scaffold13460-size8549	-	tRNA	3413	3525	TRNAinf-euk	tRNAscan
scaffold13474-size8545	+	tRNA	5210	5283	TRNAinf-euk	tRNAscan
scaffold13477-size14180	-	tRNA	11218	11290	TRNAinf-euk	tRNAscan
scaffold13477-size14180	+	tRNA	11487	11559	TRNAinf-euk	tRNAscan
scaffold13483-size8543	-	mir-969	4330	4426	RF01997	0
scaffold13483-size8543	-	mir-187	5651	5772	RF00674	0
scaffold13485-size8543	+	Histone3	7763	7805	RF00032	0
scaffold13489-size8542	-	tRNA	940	1011	TRNAinf-euk	tRNAscan
scaffold13492-size8541	+	U6	2848	2949	RF00026	MAP
scaffold13501-size8538	-	mir-253	8106	8208	RF01064	0D
scaffold13519-size8533	+	tRNA	209	280	TRNAinf-euk	tRNAscan
scaffold13522-size8533	+	mir-944	2643	2733	RF01024	0D
scaffold13557-size8524	-	Histone3	2985	3030	RF00032	0D
scaffold13564-size8522	-	mir-581	2796	2972	RF00961	0
scaffold13578-size8520	+	tRNA	3608	3681	TRNAinf-euk	tRNAscan
scaffold1358-size16861	+	tRNA	10443	10517	TRNAinf-euk	tRNAscan
scaffold13589-size8517	+	tRNA	1955	2027	TRNAinf-euk	tRNAscan
scaffold1359-size16860	+	mir-249	6699	6799	RF00821	0
scaffold1359-size16860	+	tRNA	12068	12143	TRNAinf-euk	tRNAscan
scaffold13592-size8516	+	K_chan_RES	4490	4603	RF00485	0
scaffold13592-size8516	-	mir-2985-2	5454	5549	RF02095	0D
scaffold136-size25889	+	mir-137	6566	6653	RF00694	0D
scaffold1362-size16860	-	mir-785	4922	5014	RF02244	0D
scaffold13622-size8511	+	tRNA	25	97	TRNAinf-euk	tRNAscan
scaffold1363-size16859	-	mir-944	14712	14812	RF01024	0D
scaffold13644-size8505	-	mir-590	6458	6554	RF00928	0
scaffold13648-size8504	-	mir-556	4268	4376	RF00969	0
scaffold13656-size8499	+	mir-944	1894	2003	RF01024	0D
scaffold13656-size8499	+	tRNA	6521	6596	TRNAinf-euk	tRNAscan
scaffold13660-size8497	+	tRNA	1949	2021	TRNAinf-euk	tRNAscan
scaffold13661-size8497	+	tRNA	6571	6646	TRNAinf-euk	tRNAscan
scaffold1367-size16846	-	tRNA	14061	14132	TRNAinf-euk	tRNAscan
scaffold13680-size8492	-	tRNA	1331	1403	TRNAinf-euk	tRNAscan
scaffold13680-size8492	-	tRNA	1600	1672	TRNAinf-euk	tRNAscan
scaffold13680-size8492	-	tRNA	1866	1938	TRNAinf-euk	tRNAscan
scaffold1371-size16834	+	mir-187	4130	4256	RF00674	0
scaffold13713-size8483	-	mir-616	4050	4150	RF00995	0
scaffold13718-size8480	+	mir-232	8281	8393	RF00856	0D
scaffold13726-size18029	+	mir-787	11431	11549	RF00896	0
scaffold13730-size8478	+	tRNA	7433	7506	TRNAinf-euk	tRNAscan
scaffold13737-size8476	+	tRNA	284	356	TRNAinf-euk	tRNAscan
scaffold13737-size8476	-	mir-2807	2565	2646	RF01912	0
scaffold13739-size9965	+	lin-4	4793	4890	RF00052	0D
scaffold13743-size8475	-	tRNA	5712	5785	TRNAinf-euk	tRNAscan
scaffold13766-size8469	+	tRNA	852	923	TRNAinf-euk	tRNAscan
scaffold13768-size8468	+	mir-944	5892	5982	RF01024	0
scaffold13770-size8468	+	mir-593	3228	3313	RF00992	0
scaffold13771-size8468	+	mir-251	6742	6850	RF00837	0
scaffold13788-size8463	-	mir-153	191	269	RF00650	0
scaffold13790-size8463	+	tRNA	8320	8392	TRNAinf-euk	tRNAscan
scaffold13795-size8462	-	tRNA	3892	3963	TRNAinf-euk	tRNAscan
scaffold138-size25866	-	tRNA	21835	21907	TRNAinf-euk	tRNAscan
scaffold138-size25866	+	tRNA	22051	22123	TRNAinf-euk	tRNAscan
scaffold13810-size11264	-	mir-616	7190	7351	RF00995	0D
scaffold13811-size8459	+	tRNA	4629	4700	TRNAinf-euk	tRNAscan
scaffold13817-size8458	-	tRNA	4941	5004	TRNAinf-euk	tRNAscan
scaffold13817-size8458	+	tRNA	5247	5319	TRNAinf-euk	tRNAscan
scaffold13818-size8458	-	mir-934	1239	1321	RF01025	0D
scaffold1382-size16815	-	tRNA	14201	14275	TRNAinf-euk	tRNAscan
scaffold13833-size8454	-	tRNA	6089	6161	TRNAinf-euk	tRNAscan
scaffold1384-size16810	+	mir-85	8966	9073	RF00810	0
scaffold13847-size8451	+	tRNA	648	721	TRNAinf-euk	tRNAscan
scaffold1385-size16810	+	lin-4	232	329	RF00052	0D
scaffold13861-size8448	-	tRNA	2610	2682	TRNAinf-euk	tRNAscan
scaffold13861-size8448	+	tRNA	2758	2821	TRNAinf-euk	tRNAscan
scaffold13863-size8448	+	mir-231	6477	6584	RF00852	0D
scaffold13874-size8446	+	mir-652	2374	2475	RF00872	0
scaffold13876-size8445	-	mir-616	7712	7808	RF00995	0D
scaffold13880-size10693	-	U1	10551	10693	RF00003	0
scaffold13888-size10040	+	mir-85	9290	9401	RF00810	0
scaffold13897-size8440	+	tRNA	2550	2621	TRNAinf-euk	tRNAscan
scaffold13905-size8438	-	tRNA	1560	1632	TRNAinf-euk	tRNAscan
scaffold13905-size8438	+	tRNA	1758	1821	TRNAinf-euk	tRNAscan
scaffold1391-size16795	-	mir-196	2563	2676	RF00256	0D
scaffold13920-size8433	-	mir-544	2368	2445	RF01045	0D
scaffold13922-size8433	-	mir-550	6584	6675	RF00873	0D
scaffold13923-size8433	-	tRNA	2638	2711	TRNAinf-euk	tRNAscan
scaffold13926-size8432	-	tRNA	5756	5828	TRNAinf-euk	tRNAscan
scaffold1396-size16771	-	mir-17	6064	6138	RF00051	0D
scaffold13989-size8418	+	tRNA	983	1055	TRNAinf-euk	tRNAscan
scaffold1400-size16763	-	mir-240	16363	16475	RF00804	0
scaffold14000-size8415	-	lin-4	295	392	RF00052	0D
scaffold14014-size8412	-	mir-452	5238	5321	RF00839	0D
scaffold14020-size8412	-	Histone3	734	777	RF00032	0
scaffold14020-size8412	+	Histone3	1706	1748	RF00032	0
scaffold14024-size8411	+	mir-81	3785	3876	RF00728	0
scaffold14035-size8409	+	Histone3	705	750	RF00032	0D
scaffold14036-size8408	+	tRNA	2182	2253	TRNAinf-euk	tRNAscan
scaffold14038-size8408	-	mir-328	8085	8145	RF00772	0D
scaffold14060-size8405	-	mir-581	45	234	RF00961	0
scaffold14062-size8404	-	tRNA	4996	5071	TRNAinf-euk	tRNAscan
scaffold14073-size8402	+	mir-788	2607	2708	RF02245	0
scaffold14079-size8400	-	tRNA	1052	1124	TRNAinf-euk	tRNAscan
scaffold14087-size8398	-	Histone3	7177	7222	RF00032	0D
scaffold14087-size8398	+	Histone3	7494	7539	RF00032	0D
scaffold14091-size8396	+	tRNA	6478	6549	TRNAinf-euk	tRNAscan
scaffold14094-size8396	+	mir-944	3229	3340	RF01024	0
scaffold14102-size11197	-	tRNA	6404	6475	TRNAinf-euk	tRNAscan
scaffold14103-size8394	+	mir-651	4459	4606	RF00972	0
scaffold1413-size16729	+	U2	689	882	RF00004	4
scaffold1413-size16729	+	U1	1042	1205	RF00003	0
scaffold1413-size16729	+	U2	2453	2646	RF00004	0
scaffold1413-size16729	+	U1	2806	2969	RF00003	0
scaffold1413-size16729	+	U2	4216	4409	RF00004	0
scaffold1413-size16729	+	U1	4570	4733	RF00003	0
scaffold1413-size16729	+	U2	6240	6433	RF00004	0
scaffold1413-size16729	+	U1	6594	6757	RF00003	0
scaffold1413-size16729	+	U2	8277	8470	RF00004	0
scaffold1413-size16729	+	U1	8630	8793	RF00003	0
scaffold1413-size16729	+	U2	10301	10494	RF00004	0
scaffold1413-size16729	+	U1	10655	10818	RF00003	0
scaffold14130-size13998	-	mir-548	631	712	RF01061	0D
scaffold14133-size8387	+	tRNA	6637	6709	TRNAinf-euk	tRNAscan
scaffold14148-size8383	+	mir-335	1272	1368	RF00766	0D
scaffold14154-size8380	-	tRNA	4554	4630	TRNAinf-euk	tRNAscan
scaffold14165-size8378	+	tRNA	3551	3622	TRNAinf-euk	tRNAscan
scaffold1417-size16714	+	tRNA	7223	7294	TRNAinf-euk	tRNAscan
scaffold1417-size16714	+	mir-190	15223	15301	RF00672	0D
scaffold1418-size16711	-	tRNA	2974	3039	TRNAinf-euk	tRNAscan
scaffold14200-size8371	-	mir-885	1442	1508	RF01015	0
scaffold14215-size13889	-	mir-246	2898	2997	RF00819	0D
scaffold1423-size16695	+	tRNA	7701	7771	TRNAinf-euk	tRNAscan
scaffold14234-size8364	+	tRNA	2472	2545	TRNAinf-euk	tRNAscan
scaffold14273-size8352	-	tRNA	1306	1378	TRNAinf-euk	tRNAscan
scaffold14273-size8352	-	tRNA	1572	1644	TRNAinf-euk	tRNAscan
scaffold1428-size16688	-	Histone3	2226	2268	RF00032	0
scaffold14295-size13362	-	mir-544	1391	1556	RF01045	0D
scaffold143-size25694	+	mir-578	1831	1933	RF00971	0D
scaffold14307-size8345	-	mir-249	2344	2444	RF00821	0D
scaffold1431-size16679	+	mir-651	4415	4516	RF00972	0
scaffold1431-size16679	+	mir-577	13983	14066	RF01013	0D
scaffold14314-size8342	+	tRNA	5739	5810	TRNAinf-euk	tRNAscan
scaffold14327-size15663	-	U1	10644	10807	RF00003	0
scaffold14327-size15663	-	U2	10973	11117	RF00004	0
scaffold1436-size16667	+	tRNA	7172	7247	TRNAinf-euk	tRNAscan
scaffold14371-size8331	+	tRNA	3418	3493	TRNAinf-euk	tRNAscan
scaffold14382-size8329	-	tRNA	2081	2153	TRNAinf-euk	tRNAscan
scaffold14383-size8328	-	tRNA	2343	2414	TRNAinf-euk	tRNAscan
scaffold14384-size8328	-	mir-90	5075	5172	RF00785	0D
scaffold14415-size8323	-	tRNA	1679	1754	TRNAinf-euk	tRNAscan
scaffold14415-size8323	+	tRNA	1897	1972	TRNAinf-euk	tRNAscan
scaffold14417-size8323	-	tRNA	1622	1697	TRNAinf-euk	tRNAscan
scaffold14417-size8323	+	tRNA	1870	1945	TRNAinf-euk	tRNAscan
scaffold14423-size8322	-	tRNA	5782	5853	TRNAinf-euk	tRNAscan
scaffold14427-size8321	-	mir-186	506	595	RF00697	0D
scaffold14455-size8317	+	tRNA	4747	4819	TRNAinf-euk	tRNAscan
scaffold14458-size8316	-	tRNA	5511	5584	TRNAinf-euk	tRNAscan
scaffold14462-size8315	+	tRNA	8182	8255	TRNAinf-euk	tRNAscan
scaffold14489-size8309	+	mir-187	658	784	RF00674	0
scaffold14494-size15062	+	tRNA	7647	7719	TRNAinf-euk	tRNAscan
scaffold14505-size8303	+	tRNA	819	892	TRNAinf-euk	tRNAscan
scaffold14529-size8298	+	mir-552	2059	2153	RF00990	0D
scaffold14534-size8298	+	tRNA	3784	3857	TRNAinf-euk	tRNAscan
scaffold14544-size8296	+	Histone3	7314	7355	RF00032	0
scaffold14561-size8290	-	tRNA	3553	3625	TRNAinf-euk	tRNAscan
scaffold14569-size8288	-	tRNA	6156	6228	TRNAinf-euk	tRNAscan
scaffold14570-size8288	+	tRNA	867	938	TRNAinf-euk	tRNAscan
scaffold14576-size8287	-	tRNA	4478	4556	TRNAinf-euk	tRNAscan
scaffold14580-size8286	+	tRNA	4944	5057	TRNAinf-euk	tRNAscan
scaffold1459-size16599	-	mir-448	16193	16302	RF00723	0D
scaffold14595-size10639	+	tRNA	6355	6426	TRNAinf-euk	tRNAscan
scaffold14611-size8278	+	mir-208	5951	6055	RF00749	0D
scaffold14613-size8278	+	tRNA	4205	4276	TRNAinf-euk	tRNAscan
scaffold14647-size8270	-	mir-708	3112	3200	RF00917	0D
scaffold1467-size16576	+	mir-458	4976	5078	RF00750	0D
scaffold14708-size8256	-	tRNA	6353	6424	TRNAinf-euk	tRNAscan
scaffold14721-size8252	+	tRNA	8084	8155	TRNAinf-euk	tRNAscan
scaffold14742-size8248	+	mir-578	7215	7304	RF00971	0D
scaffold14746-size8246	+	mir-240	3484	3651	RF00804	0D
scaffold14753-size8244	-	tRNA	5339	5411	TRNAinf-euk	tRNAscan
scaffold1476-size16551	+	tRNA	5447	5518	TRNAinf-euk	tRNAscan
scaffold14760-size8243	-	mir-331	5064	5154	RF00769	0D
scaffold14777-size8240	-	tRNA	2361	2433	TRNAinf-euk	tRNAscan
scaffold14784-size13568	-	tRNA	2727	2798	TRNAinf-euk	tRNAscan
scaffold1480-size16543	-	tRNA	2170	2241	TRNAinf-euk	tRNAscan
scaffold14864-size8218	+	tRNA	2535	2649	TRNAinf-euk	tRNAscan
scaffold1487-size16511	-	tRNA	15256	15331	TRNAinf-euk	tRNAscan
scaffold1487-size16511	-	tRNA	15948	16023	TRNAinf-euk	tRNAscan
scaffold1487-size16511	+	tRNA	16071	16146	TRNAinf-euk	tRNAscan
scaffold1487-size16511	+	tRNA	16335	16410	TRNAinf-euk	tRNAscan
scaffold14878-size9329	+	mir-785	4334	4442	RF02244	0D
scaffold14882-size8214	+	mir-578	3991	4117	RF00971	0D
scaffold14886-size8213	-	tRNA	4303	4374	TRNAinf-euk	tRNAscan
scaffold14896-size8209	+	tRNA	4860	4931	TRNAinf-euk	tRNAscan
scaffold14899-size8209	+	tRNA	8109	8184	TRNAinf-euk	tRNAscan
scaffold149-size25505	+	mir-576	4627	4711	RF00984	0,0D
scaffold14900-size8209	-	tRNA	3479	3551	TRNAinf-euk	tRNAscan
scaffold14908-size8206	-	mir-242	4354	4436	RF00898	0D
scaffold14912-size8205	-	mir-315	4700	4784	RF00717	0D
scaffold14928-size8200	+	tRNA	6568	6639	TRNAinf-euk	tRNAscan
scaffold1494-size16492	+	Histone3	12733	12778	RF00032	0D
scaffold14955-size8193	+	tRNA	2938	3010	TRNAinf-euk	tRNAscan
scaffold14971-size8190	-	tRNA	1607	1679	TRNAinf-euk	tRNAscan
scaffold1500-size16478	+	tRNA	15761	15832	TRNAinf-euk	tRNAscan
scaffold15006-size8183	-	tRNA	205	276	TRNAinf-euk	tRNAscan
scaffold15014-size8181	+	mir-16	3421	3510	RF00254	0
scaffold15014-size8181	+	mir-577	6055	6150	RF01013	0
scaffold15019-size8181	+	mir-190	1226	1298	RF00672	0D
scaffold15021-size8179	-	mir-28	7571	7652	RF00655	0D
scaffold15059-size8171	+	mir-187	2930	3056	RF00674	0
scaffold1506-size16468	-	tRNA	5106	5178	TRNAinf-euk	tRNAscan
scaffold15094-size8163	+	mir-548	2890	2976	RF01061	0D
scaffold15095-size8163	-	tRNA	1847	1918	TRNAinf-euk	tRNAscan
scaffold151-size25428	-	tRNA	13831	13903	TRNAinf-euk	tRNAscan
scaffold15112-size8160	-	tRNA	7133	7204	TRNAinf-euk	tRNAscan
scaffold15124-size8157	+	tRNA	5438	5510	TRNAinf-euk	tRNAscan
scaffold15127-size8157	+	tRNA	7353	7426	TRNAinf-euk	tRNAscan
scaffold15128-size8157	+	tRNA	100	175	TRNAinf-euk	tRNAscan
scaffold15136-size8155	-	tRNA	7668	7743	TRNAinf-euk	tRNAscan
scaffold15136-size8155	-	tRNA	7930	8005	TRNAinf-euk	tRNAscan
scaffold15143-size8153	+	Histone3	3969	4011	RF00032	0
scaffold15180-size8142	+	tRNA	7101	7172	TRNAinf-euk	tRNAscan
scaffold1520-size16437	-	tRNA	8987	9100	TRNAinf-euk	tRNAscan
scaffold1520-size16437	+	tRNA	9297	9410	TRNAinf-euk	tRNAscan
scaffold15206-size8135	+	tRNA	3528	3601	TRNAinf-euk	tRNAscan
scaffold15225-size8131	+	tRNA	6954	7026	TRNAinf-euk	tRNAscan
scaffold15244-size8127	-	mir-996	7011	7157	RF00948	0
scaffold15263-size8122	-	tRNA	1281	1356	TRNAinf-euk	tRNAscan
scaffold15263-size8122	+	tRNA	1479	1554	TRNAinf-euk	tRNAscan
scaffold1527-size16419	+	tRNA	3837	3905	TRNAinf-euk	tRNAscan
scaffold15270-size8121	-	mir-651	4870	5015	RF00972	0
scaffold15287-size8116	+	tRNA	7924	7995	TRNAinf-euk	tRNAscan
scaffold15289-size8115	-	tRNA	441	512	TRNAinf-euk	tRNAscan
scaffold15297-size8114	-	tRNA	2265	2346	TRNAinf-euk	tRNAscan
scaffold15298-size8113	+	mir-360	2397	2518	RF00774	0D
scaffold15304-size8112	+	mir-338	3268	3341	RF00686	0D
scaffold15305-size8111	+	lin-4	6192	6289	RF00052	0D
scaffold15308-size8111	+	tRNA	4127	4198	TRNAinf-euk	tRNAscan
scaffold15312-size8110	+	mir-883	5614	5699	RF00909	0
scaffold15329-size8107	-	tRNA	2886	2957	TRNAinf-euk	tRNAscan
scaffold15346-size8104	+	mir-203	1791	1884	RF00696	0
scaffold1535-size16396	+	tRNA	11719	11791	TRNAinf-euk	tRNAscan
scaffold15355-size8102	+	tRNA	126	198	TRNAinf-euk	tRNAscan
scaffold15368-size9701	+	tRNA	7844	7915	TRNAinf-euk	tRNAscan
scaffold1537-size16389	+	tRNA	12405	12477	TRNAinf-euk	tRNAscan
scaffold15370-size8099	-	tRNA	4582	4657	TRNAinf-euk	tRNAscan
scaffold15404-size8091	+	mir-578	4489	4567	RF00971	0D
scaffold15413-size8087	-	mir-578	5404	5503	RF00971	0D
scaffold1542-size16384	-	mir-208	3354	3482	RF00749	0
scaffold15427-size8085	+	tRNA	6687	6760	TRNAinf-euk	tRNAscan
scaffold15446-size8080	-	tRNA	2373	2444	TRNAinf-euk	tRNAscan
scaffold1545-size16374	-	5S_rRNA	2663	2781	RF00001	9
scaffold1545-size16374	-	5S_rRNA	5789	5907	RF00001	9
scaffold15473-size8076	+	mir-944	178	253	RF01024	7
scaffold15483-size8074	-	Histone3	3758	3803	RF00032	0D
scaffold15483-size8074	+	Histone3	4191	4236	RF00032	0D
scaffold15513-size8067	+	tRNA	6269	6341	TRNAinf-euk	tRNAscan
scaffold15553-size8058	-	Histone3	5406	5448	RF00032	0
scaffold15564-size8056	+	tRNA	6799	6871	TRNAinf-euk	tRNAscan
scaffold15574-size8054	+	mir-203	3185	3290	RF00696	0D
scaffold156-size29552	-	tRNA	839	914	TRNAinf-euk	tRNAscan
scaffold15612-size8046	+	tRNA	5999	6110	TRNAinf-euk	tRNAscan
scaffold15664-size8033	-	tRNA	6165	6236	TRNAinf-euk	tRNAscan
scaffold15674-size8030	+	mir-306	2250	2323	RF00858	3
scaffold15689-size8027	+	mir-965	2748	2861	RF02520	0D
scaffold157-size25287	+	Histone3	24454	24499	RF00032	0D
scaffold15715-size10452	+	mir-244	10024	10211	RF00815	0D
scaffold1572-size16316	+	mir-944	1231	1318	RF01024	0D
scaffold15722-size8018	-	tRNA	89	166	TRNAinf-euk	tRNAscan
scaffold15725-size8017	+	mir-315	2555	2618	RF00717	0
scaffold15735-size10502	-	tRNA	9199	9266	TRNAinf-euk	tRNAscan
scaffold15741-size8014	+	tRNA	4391	4459	TRNAinf-euk	tRNAscan
scaffold15753-size8011	-	mir-357	4824	4928	RF00791	0
scaffold15759-size8010	+	tRNA	5197	5268	TRNAinf-euk	tRNAscan
scaffold1577-size16307	-	tRNA	7689	7762	TRNAinf-euk	tRNAscan
scaffold15770-size8006	+	mir-499	7600	7685	RF00745	0
scaffold15785-size8002	+	tRNA	6469	6540	TRNAinf-euk	tRNAscan
scaffold15793-size8002	-	U3	6060	6267	RF00012	0
scaffold15794-size8001	+	mir-996	4457	4543	RF00948	0
scaffold1581-size16302	-	tRNA	43	118	TRNAinf-euk	tRNAscan
scaffold15819-size7995	-	tRNA	36	108	TRNAinf-euk	tRNAscan
scaffold15819-size7995	+	tRNA	158	230	TRNAinf-euk	tRNAscan
scaffold15836-size7991	-	tRNA	808	880	TRNAinf-euk	tRNAscan
scaffold15862-size7986	+	mir-581	1595	1781	RF00961	0D
scaffold15867-size7985	+	tRNA	5769	5840	TRNAinf-euk	tRNAscan
scaffold15883-size7982	-	tRNA	840	911	TRNAinf-euk	tRNAscan
scaffold15915-size7975	+	tRNA	6837	6908	TRNAinf-euk	tRNAscan
scaffold15916-size7975	-	tRNA	6887	6958	TRNAinf-euk	tRNAscan
scaffold1592-size16267	-	mir-578	11289	11403	RF00971	0D
scaffold15920-size7973	+	mir-186	7454	7533	RF00697	0D
scaffold15927-size7972	+	tRNA	2520	2591	TRNAinf-euk	tRNAscan
scaffold15929-size7971	+	tRNA	2495	2568	TRNAinf-euk	tRNAscan
scaffold1593-size16267	-	tRNA	11216	11288	TRNAinf-euk	tRNAscan
scaffold1593-size16267	+	tRNA	11569	11641	TRNAinf-euk	tRNAscan
scaffold15930-size7971	+	mir-458	3505	3623	RF00750	0D
scaffold15941-size7969	+	mir-434	298	387	RF00941	0D
scaffold15955-size7967	-	tRNA	2282	2354	TRNAinf-euk	tRNAscan
scaffold1600-size16242	+	tRNA	7624	7695	TRNAinf-euk	tRNAscan
scaffold16002-size7956	-	mir-423	4088	4160	RF00870	0D
scaffold1601-size16239	-	mir-586	15487	15600	RF00962	0
scaffold16039-size7951	-	mir-944	6121	6210	RF01024	0
scaffold16040-size7951	-	mir-132	746	830	RF00662	2
scaffold16047-size7950	+	mir-549	2466	2579	RF00965	0D
scaffold16056-size7949	+	tRNA	4321	4393	TRNAinf-euk	tRNAscan
scaffold16059-size7948	-	mir-996	1850	1964	RF00948	0
scaffold1608-size16229	+	mir-241	3495	3589	RF00809	0D
scaffold1608-size16229	-	mir-241	7241	7337	RF00809	0D
scaffold1609-size16229	-	mir-653	439	540	RF00937	0D
scaffold161-size25157	+	tRNA	23009	23081	TRNAinf-euk	tRNAscan
scaffold16145-size7933	+	tRNA	3055	3126	TRNAinf-euk	tRNAscan
scaffold16148-size7932	+	lin-4	6748	6845	RF00052	0D
scaffold16165-size7928	+	tRNA	3926	4039	TRNAinf-euk	tRNAscan
scaffold16186-size7924	+	mir-578	240	345	RF00971	0D
scaffold16199-size7921	+	tRNA	6042	6114	TRNAinf-euk	tRNAscan
scaffold1622-size16201	+	tRNA	8457	8530	TRNAinf-euk	tRNAscan
scaffold16227-size7915	+	tRNA	7145	7217	TRNAinf-euk	tRNAscan
scaffold16241-size7911	+	Histone3	814	859	RF00032	0D
scaffold16243-size7911	+	tRNA	3910	3981	TRNAinf-euk	tRNAscan
scaffold16253-size7910	-	tRNA	7115	7186	TRNAinf-euk	tRNAscan
scaffold16266-size7906	+	mir-85	7515	7600	RF00810	0D
scaffold1628-size16180	+	tRNA	15450	15522	TRNAinf-euk	tRNAscan
scaffold16287-size7902	+	tRNA	5480	5555	TRNAinf-euk	tRNAscan
scaffold163-size25094	-	mir-70	13321	13437	RF00833	0
scaffold1631-size16174	+	U6	4967	5073	RF00026	0
scaffold16311-size7898	-	tRNA	3281	3352	TRNAinf-euk	tRNAscan
scaffold16311-size7898	-	tRNA	3358	3429	TRNAinf-euk	tRNAscan
scaffold16311-size7898	-	tRNA	4679	4750	TRNAinf-euk	tRNAscan
scaffold16311-size7898	-	tRNA	4756	4827	TRNAinf-euk	tRNAscan
scaffold16315-size7897	+	mir-578	1459	1586	RF00971	0
scaffold1633-size16167	+	mir-515	11068	11147	RF00639	0
scaffold16335-size7894	-	mir-328	5792	5879	RF00772	0D
scaffold16343-size7892	+	tRNA	2101	2176	TRNAinf-euk	tRNAscan
scaffold1635-size16160	+	mir-153	8833	8921	RF00650	0
scaffold1635-size16160	+	tRNA	11959	12030	TRNAinf-euk	tRNAscan
scaffold1636-size16155	+	Histone3	139	185	RF00032	0D
scaffold16367-size7890	+	tRNA	4252	4366	TRNAinf-euk	tRNAscan
scaffold16448-size7872	-	tRNA	7414	7485	TRNAinf-euk	tRNAscan
scaffold1646-size16138	-	tRNA	11651	11722	TRNAinf-euk	tRNAscan
scaffold16463-size7870	-	mir-558	5319	5422	RF01021	0
scaffold16470-size7869	-	mir-581	6751	6916	RF00961	0D
scaffold16483-size7866	+	mir-2807	6670	6774	RF01912	0D
scaffold16507-size7862	-	Histone3	3094	3135	RF00032	0
scaffold16507-size7862	+	Histone3	3273	3314	RF00032	0
scaffold16512-size7861	-	mir-360	6378	6483	RF00774	0
scaffold16527-size13410	-	mir-581	2310	2487	RF00961	0D
scaffold16528-size7858	-	mir-875	2551	2621	RF00933	0D
scaffold16546-size7854	-	tRNA	6830	6901	TRNAinf-euk	tRNAscan
scaffold1658-size16122	+	mir-578	13048	13149	RF00971	0D
scaffold16596-size7846	+	mir-458	6097	6183	RF00750	0D
scaffold16597-size7845	+	mir-969	242	403	RF01997	0
scaffold166-size24953	+	tRNA	13101	13214	TRNAinf-euk	tRNAscan
scaffold1660-size16118	+	tRNA	10754	10826	TRNAinf-euk	tRNAscan
scaffold16611-size7843	+	tRNA	2886	2957	TRNAinf-euk	tRNAscan
scaffold16615-size7842	-	Histone3	6691	6736	RF00032	0D
scaffold1662-size16109	+	tRNA	7963	8035	TRNAinf-euk	tRNAscan
scaffold16644-size7835	+	mir-335	5154	5247	RF00766	0
scaffold16645-size15652	-	mir-544	6734	6823	RF01045	0D
scaffold16650-size7833	-	tRNA	3218	3289	TRNAinf-euk	tRNAscan
scaffold16652-size7833	+	tRNA	1859	1931	TRNAinf-euk	tRNAscan
scaffold16655-size7832	+	tRNA	7258	7371	TRNAinf-euk	tRNAscan
scaffold16677-size7828	-	tRNA	7447	7518	TRNAinf-euk	tRNAscan
scaffold1668-size16100	-	mir-556	10982	11073	RF00969	0
scaffold16681-size7828	-	mir-286	4220	4319	RF00789	0D
scaffold16694-size7825	-	mir-578	3852	3979	RF00971	0D
scaffold16695-size7824	+	U6	37	143	RF00026	4
scaffold167-size24876	+	tRNA	18667	18738	TRNAinf-euk	tRNAscan
scaffold16707-size14489	+	tRNA	5275	5346	TRNAinf-euk	tRNAscan
scaffold16710-size7822	+	mir-643	4968	5054	RF00980	0
scaffold16711-size7822	+	mir-649	3063	3158	RF01029	0
scaffold16716-size7821	-	tRNA	6563	6636	TRNAinf-euk	tRNAscan
scaffold16718-size7821	+	mir-251	1009	1112	RF00837	0D
scaffold1672-size16080	-	tRNA	7113	7184	TRNAinf-euk	tRNAscan
scaffold16731-size7818	+	mir-578	1891	1995	RF00971	0D
scaffold16772-size7809	-	tRNA	6709	6780	TRNAinf-euk	tRNAscan
scaffold1678-size16070	-	mir-153	3038	3123	RF00650	2
scaffold16780-size7807	-	tRNA	1163	1234	TRNAinf-euk	tRNAscan
scaffold16796-size7805	+	mir-556	3608	3714	RF00969	0
scaffold16797-size7805	+	mir-458	4206	4299	RF00750	0D
scaffold16822-size7799	-	tRNA	1458	1529	TRNAinf-euk	tRNAscan
scaffold16829-size10713	-	mir-249	3432	3548	RF00821	0D
scaffold1683-size16067	+	mir-944	839	924	RF01024	0D
scaffold1686-size16062	+	tRNA	15655	15728	TRNAinf-euk	tRNAscan
scaffold1687-size16060	-	mir-653	9687	9762	RF00937	0D
scaffold16892-size7782	-	tRNA	5979	6051	TRNAinf-euk	tRNAscan
scaffold16898-size7781	-	mir-367	7110	7161	RF00735	8
scaffold16906-size7778	-	tRNA	3767	3840	TRNAinf-euk	tRNAscan
scaffold16915-size7776	+	tRNA	5678	5749	TRNAinf-euk	tRNAscan
scaffold16919-size7776	+	mir-73	2545	2646	RF00831	0
scaffold16920-size7776	-	mir-286	3143	3236	RF00789	0D
scaffold1693-size16044	+	tRNA	5526	5597	TRNAinf-euk	tRNAscan
scaffold1695-size16042	+	tRNA	4981	5053	TRNAinf-euk	tRNAscan
scaffold1695-size16042	-	Histone3	12744	12789	RF00032	0D
scaffold16968-size7767	+	U5	7227	7339	RF00020	0
scaffold16972-size7766	+	Histone3	3674	3719	RF00032	0D
scaffold16979-size7765	-	mir-186	4207	4298	RF00697	0D
scaffold16984-size16346	+	mir-186	3640	3773	RF00697	0D
scaffold16984-size16346	+	tRNA	8670	8752	TRNAinf-euk	tRNAscan
scaffold16997-size7761	-	tRNA	5341	5413	TRNAinf-euk	tRNAscan
scaffold16998-size7760	+	mir-544	101	190	RF01045	0D
scaffold17-size34477	+	tRNA	30845	30916	TRNAinf-euk	tRNAscan
scaffold17009-size7759	-	tRNA	7535	7610	TRNAinf-euk	tRNAscan
scaffold1701-size16014	+	mir-590	13523	13612	RF00928	0D
scaffold17039-size7755	+	tRNA	458	531	TRNAinf-euk	tRNAscan
scaffold17051-size12430	+	mir-944	4075	4158	RF01024	0D
scaffold17080-size10325	+	mir-335	8449	8546	RF00766	0
scaffold17086-size7746	+	mir-605	4725	4865	RF01011	0D
scaffold17094-size7745	+	tRNA	219	291	TRNAinf-euk	tRNAscan
scaffold17095-size7745	+	mir-499	7500	7586	RF00745	0
scaffold17098-size7745	-	mir-3	6442	6507	RF00716	MAP
scaffold171-size24791	-	tRNA	2663	2737	TRNAinf-euk	tRNAscan
scaffold17125-size7739	-	mir-335	6366	6463	RF00766	0
scaffold1715-size26008	-	Histone3	12515	12561	RF00032	0D
scaffold17154-size7734	-	tRNA	7068	7141	TRNAinf-euk	tRNAscan
scaffold17156-size7733	+	mir-208	1793	1896	RF00749	0D
scaffold1717-size15980	+	lsy-6	15755	15822	RF00823	0D
scaffold17189-size7727	-	mir-205	2192	2289	RF00656	0
scaffold17202-size7725	+	tRNA	3317	3383	TRNAinf-euk	tRNAscan
scaffold1721-size15966	-	mir-85	1418	1530	RF00810	0D
scaffold17218-size7723	+	tRNA	2066	2137	TRNAinf-euk	tRNAscan
scaffold1722-size15965	+	tRNA	13781	13854	TRNAinf-euk	tRNAscan
scaffold1723-size15962	+	tRNA	988	1100	TRNAinf-euk	tRNAscan
scaffold17249-size7717	+	mir-249	3210	3358	RF00821	0D
scaffold1725-size15958	-	mir-208	6623	6734	RF00749	0
scaffold1725-size15958	+	mir-239	15614	15746	RF00713	0
scaffold17253-size7716	+	mir-31	7635	7691	RF00661	1
scaffold17257-size7715	+	mir-578	4377	4486	RF00971	0D
scaffold17261-size7715	+	tRNA	1141	1214	TRNAinf-euk	tRNAscan
scaffold17304-size7703	+	mir-581	3070	3196	RF00961	0D
scaffold17316-size7701	-	tRNA	5506	5577	TRNAinf-euk	tRNAscan
scaffold17321-size7700	-	tRNA	4107	4179	TRNAinf-euk	tRNAscan
scaffold17321-size7700	+	tRNA	4544	4607	TRNAinf-euk	tRNAscan
scaffold17335-size7696	+	tRNA	4591	4666	TRNAinf-euk	tRNAscan
scaffold17351-size7692	+	tRNA	3285	3356	TRNAinf-euk	tRNAscan
scaffold17360-size7690	-	tRNA	1351	1422	TRNAinf-euk	tRNAscan
scaffold17363-size7689	+	mir-652	5105	5233	RF00872	0
scaffold1737-size15949	+	tRNA	13577	13687	TRNAinf-euk	tRNAscan
scaffold1747-size15922	+	mir-590	4437	4535	RF00928	0
scaffold17474-size7665	-	tRNA	4440	4555	TRNAinf-euk	tRNAscan
scaffold17479-size7665	+	tRNA	936	1009	TRNAinf-euk	tRNAscan
scaffold1748-size15914	+	tRNA	487	560	TRNAinf-euk	tRNAscan
scaffold17482-size8651	-	tRNA	6797	6869	TRNAinf-euk	tRNAscan
scaffold17484-size7664	-	mir-355	874	990	RF00797	0
scaffold1749-size15914	+	mir-891	5264	5331	RF01042	0
scaffold1753-size15906	+	tRNA	7467	7538	TRNAinf-euk	tRNAscan
scaffold17540-size9520	-	SSU_rRNA_eukarya	1	1928	RF01960	0D
scaffold17540-size9520	+	mir-515	2502	2582	RF00639	0
scaffold17545-size7653	+	tRNA	6906	6978	TRNAinf-euk	tRNAscan
scaffold17563-size7648	-	Histone3	5072	5113	RF00032	0
scaffold17567-size7647	-	mir-458	22	138	RF00750	0D
scaffold17576-size7646	+	tRNA	5574	5646	TRNAinf-euk	tRNAscan
scaffold17576-size7646	+	mir-944	7509	7590	RF01024	0
scaffold17588-size7643	-	mir-246	6277	6425	RF00819	0
scaffold17618-size7637	-	tRNA	3926	3997	TRNAinf-euk	tRNAscan
scaffold17632-size7635	-	tRNA	7251	7364	TRNAinf-euk	tRNAscan
scaffold17656-size7631	-	tRNA	158	233	TRNAinf-euk	tRNAscan
scaffold17673-size7628	-	tRNA	4487	4558	TRNAinf-euk	tRNAscan
scaffold177-size24619	+	mir-148	23099	23216	RF00248	0D
scaffold17719-size7618	-	tRNA	2936	3014	TRNAinf-euk	tRNAscan
scaffold1772-size15862	+	mir-578	94	181	RF00971	0D
scaffold17730-size7616	+	tRNA	3425	3490	TRNAinf-euk	tRNAscan
scaffold17732-size7616	-	tRNA	5932	6004	TRNAinf-euk	tRNAscan
scaffold1781-size15839	+	mir-578	10056	10149	RF00971	0D
scaffold17815-size7601	-	tRNA	3053	3124	TRNAinf-euk	tRNAscan
scaffold1782-size15838	+	tRNA	15051	15164	TRNAinf-euk	tRNAscan
scaffold17821-size7600	+	tRNA	5284	5355	TRNAinf-euk	tRNAscan
scaffold1783-size15836	-	tRNA	15614	15727	TRNAinf-euk	tRNAscan
scaffold17847-size7596	-	tRNA	1636	1707	TRNAinf-euk	tRNAscan
scaffold17859-size7594	-	tRNA	122	193	TRNAinf-euk	tRNAscan
scaffold17873-size7591	+	tRNA	7124	7237	TRNAinf-euk	tRNAscan
scaffold17877-size7591	+	lsy-6	4639	4706	RF00823	0D
scaffold17919-size7584	+	U6	1862	1964	RF00026	MAP
scaffold17921-size7583	-	mir-133	6851	6934	RF00446	3
scaffold17922-size7583	-	Histone3	2038	2083	RF00032	0D
scaffold17956-size7578	+	U6	1433	1543	RF00026	0
scaffold17959-size11328	+	mir-785	8887	8992	RF02244	0
scaffold17963-size7577	+	mir-190	925	1024	RF00672	0D
scaffold17963-size7577	+	mir-246	1224	1324	RF00819	0D
scaffold1797-size15798	+	mir-276	1317	1399	RF00637	0D
scaffold17987-size12664	-	mir-556	1674	1782	RF00969	0
scaffold17987-size12664	+	mir-77	9445	9533	RF00827	1
scaffold17989-size7573	+	tRNA	1192	1267	TRNAinf-euk	tRNAscan
scaffold1799-size15794	-	mir-548	6810	6930	RF01061	0D
scaffold17996-size7571	+	mir-996	7252	7335	RF00948	0
scaffold1801-size15787	+	mir-308	14049	14097	RF00743	MAP
scaffold18036-size7565	+	tRNA	1275	1348	TRNAinf-euk	tRNAscan
scaffold18098-size10719	-	tRNA	1763	1838	TRNAinf-euk	tRNAscan
scaffold181-size24488	-	mir-239	6033	6221	RF00713	0D
scaffold1810-size15768	+	mir-944	113	196	RF01024	0
scaffold18114-size7550	-	tRNA	1588	1659	TRNAinf-euk	tRNAscan
scaffold18116-size7550	-	mir-586	3792	3891	RF00962	0
scaffold18127-size7547	-	tRNA	6819	6890	TRNAinf-euk	tRNAscan
scaffold18130-size7547	+	mir-578	5685	5793	RF00971	0D
scaffold18146-size7545	-	mir-335	1237	1326	RF00766	0D
scaffold18150-size7544	+	tRNA	6143	6214	TRNAinf-euk	tRNAscan
scaffold18151-size7543	-	tRNA	22	97	TRNAinf-euk	tRNAscan
scaffold18159-size7542	-	mir-499	4369	4454	RF00745	0
scaffold18162-size7541	-	mir-304	6731	6807	RF00853	0
scaffold18179-size7538	-	tRNA	1967	2039	TRNAinf-euk	tRNAscan
scaffold18190-size7536	-	tRNA	7346	7459	TRNAinf-euk	tRNAscan
scaffold18204-size9390	-	tRNA	4060	4131	TRNAinf-euk	tRNAscan
scaffold18221-size7530	-	Histone3	2567	2613	RF00032	0D
scaffold18221-size7530	-	Histone3	2678	2724	RF00032	0D
scaffold18234-size10759	-	U11	4918	5051	RF00548	0D
scaffold18248-size9574	+	tRNA	3753	3825	TRNAinf-euk	tRNAscan
scaffold18248-size9574	-	mir-7	6778	6868	RF00053	0D
scaffold18253-size7524	+	mir-581	1894	2075	RF00961	0D
scaffold18302-size7517	-	mir-944	2053	2135	RF01024	0D
scaffold18320-size7514	+	mir-944	4267	4358	RF01024	0D
scaffold1833-size15721	-	mir-34	11069	11148	RF00456	0D
scaffold18330-size7512	-	mir-283	6359	6457	RF00747	0
scaffold18343-size7510	+	tRNA	2420	2491	TRNAinf-euk	tRNAscan
scaffold18368-size7506	-	mir-787	4891	4972	RF00896	0
scaffold184-size24476	+	tRNA	7260	7335	TRNAinf-euk	tRNAscan
scaffold18403-size7498	+	tRNA	115	190	TRNAinf-euk	tRNAscan
scaffold18418-size7497	+	tRNA	4057	4128	TRNAinf-euk	tRNAscan
scaffold18440-size7492	+	tRNA	7237	7320	TRNAinf-euk	tRNAscan
scaffold18441-size7492	-	tRNA	1991	2068	TRNAinf-euk	tRNAscan
scaffold18441-size7492	-	tRNA	2072	2147	TRNAinf-euk	tRNAscan
scaffold18455-size7489	-	tRNA	2394	2466	TRNAinf-euk	tRNAscan
scaffold18455-size7489	+	tRNA	2550	2622	TRNAinf-euk	tRNAscan
scaffold18480-size7485	+	tRNA	4367	4439	TRNAinf-euk	tRNAscan
scaffold18520-size7478	-	tRNA	3327	3400	TRNAinf-euk	tRNAscan
scaffold18522-size7478	-	mir-556	3360	3487	RF00969	0
scaffold18524-size7478	+	Hammerhead_1	7149	7202	RF00163	0D
scaffold18527-size7477	-	tRNA	3025	3097	TRNAinf-euk	tRNAscan
scaffold18534-size10265	-	tRNA	147	219	TRNAinf-euk	tRNAscan
scaffold1854-size18348	+	mir-49	16128	16206	RF00798	0
scaffold1856-size15673	-	Histone3	4583	4625	RF00032	0
scaffold18560-size7472	+	mir-598	5502	5583	RF01059	HMM
scaffold18562-size7471	+	mir-651	3719	3836	RF00972	0D
scaffold18568-size7470	+	tRNA	5196	5269	TRNAinf-euk	tRNAscan
scaffold1857-size15669	+	mir-577	2881	3005	RF01013	0D
scaffold18570-size7470	-	mir-578	3531	3653	RF00971	0D
scaffold18598-size7465	-	tRNA	6455	6526	TRNAinf-euk	tRNAscan
scaffold18605-size7462	-	mir-556	5037	5145	RF00969	0
scaffold18626-size7458	-	tRNA	4854	4926	TRNAinf-euk	tRNAscan
scaffold1864-size15654	-	mir-1265	3941	4042	RF02019	7
scaffold1865-size15650	-	mir-205	12274	12372	RF00656	0D
scaffold18690-size7445	-	tRNA	1779	1850	TRNAinf-euk	tRNAscan
scaffold18690-size7445	-	tRNA	4502	4573	TRNAinf-euk	tRNAscan
scaffold18694-size7445	+	tRNA	5479	5550	TRNAinf-euk	tRNAscan
scaffold18714-size7440	+	tRNA	2338	2410	TRNAinf-euk	tRNAscan
scaffold18720-size7439	+	mir-328	4806	4856	RF00772	0D
scaffold18725-size7439	-	tRNA	5981	6052	TRNAinf-euk	tRNAscan
scaffold18728-size7438	+	tRNA	1852	1924	TRNAinf-euk	tRNAscan
scaffold18729-size7438	-	Histone3	5291	5332	RF00032	0
scaffold18729-size7438	+	Histone3	6080	6121	RF00032	0
scaffold1873-size15640	-	tRNA	3447	3528	TRNAinf-euk	tRNAscan
scaffold1874-size22467	+	tRNA	6552	6623	TRNAinf-euk	tRNAscan
scaffold18766-size7431	+	mir-592	6520	6616	RF00877	0
scaffold1878-size15633	+	mir-374	3021	3090	RF00840	0D
scaffold18780-size7429	+	mir-590	1216	1294	RF00928	0D
scaffold18799-size7426	+	tRNA	4923	4995	TRNAinf-euk	tRNAscan
scaffold1881-size15627	+	mir-187	6176	6266	RF00674	0D
scaffold18841-size7417	+	mir-244	6620	6731	RF00815	0D
scaffold18847-size7416	-	mir-31	5764	5934	RF00661	0
scaffold18859-size7413	-	Histone3	4455	4497	RF00032	0
scaffold18867-size7411	+	mir-255	6063	6163	RF00900	0D
scaffold18881-size7409	-	mir-308	1921	1994	RF00743	0D
scaffold1889-size15607	-	tRNA	534	606	TRNAinf-euk	tRNAscan
scaffold1889-size15607	+	tRNA	647	719	TRNAinf-euk	tRNAscan
scaffold18908-size7405	-	Histone3	28	73	RF00032	0D
scaffold18908-size7405	+	Histone3	459	504	RF00032	0D
scaffold18929-size7401	-	tRNA	5938	6013	TRNAinf-euk	tRNAscan
scaffold18929-size7401	+	tRNA	7154	7229	TRNAinf-euk	tRNAscan
scaffold18936-size7400	-	mir-944	3474	3557	RF01024	0D
scaffold18939-size7399	-	tRNA	6161	6232	TRNAinf-euk	tRNAscan
scaffold18950-size7398	+	mir-259	1955	2049	RF00850	0D
scaffold18967-size7395	-	tRNA	1674	1745	TRNAinf-euk	tRNAscan
scaffold18974-size7393	+	tRNA	4752	4830	TRNAinf-euk	tRNAscan
scaffold18981-size7392	-	mir-969	5498	5612	RF01997	0D
scaffold18988-size7391	+	tRNA	6163	6236	TRNAinf-euk	tRNAscan
scaffold1899-size15589	+	tRNA	10963	11035	TRNAinf-euk	tRNAscan
scaffold18992-size7390	+	tRNA	4671	4746	TRNAinf-euk	tRNAscan
scaffold19-size34072	-	tRNA	13829	13902	TRNAinf-euk	tRNAscan
scaffold19-size34072	-	K_chan_RES	15326	15439	RF00485	0
scaffold19-size34072	-	mir-577	24509	24600	RF01013	0D
scaffold19003-size7388	+	Histone3	5901	5943	RF00032	0
scaffold1901-size15587	-	tRNA	13292	13364	TRNAinf-euk	tRNAscan
scaffold19024-size7384	-	mir-153	3875	3957	RF00650	0D
scaffold19025-size7384	+	mir-580	1041	1127	RF01000	0,0D
scaffold19039-size7382	+	tRNA	6110	6181	TRNAinf-euk	tRNAscan
scaffold19067-size7375	+	miR-430	2666	2748	RF01413	7
scaffold19072-size7375	+	mir-552	4037	4148	RF00990	0D
scaffold19075-size7374	+	tRNA	2733	2805	TRNAinf-euk	tRNAscan
scaffold19075-size7374	+	mir-148	6272	6389	RF00248	0D
scaffold19087-size7372	-	tRNA	1045	1117	TRNAinf-euk	tRNAscan
scaffold19087-size7372	+	tRNA	1311	1383	TRNAinf-euk	tRNAscan
scaffold19099-size7370	-	tRNA	1165	1236	TRNAinf-euk	tRNAscan
scaffold191-size24381	-	tRNA	12066	12138	TRNAinf-euk	tRNAscan
scaffold19100-size10526	+	mir-578	10209	10311	RF00971	0D
scaffold1913-size15555	+	mir-944	7459	7565	RF01024	0D
scaffold19133-size7366	-	mir-90	1524	1615	RF00785	0D
scaffold19140-size7365	-	tRNA	4285	4354	TRNAinf-euk	tRNAscan
scaffold19142-size7364	-	tRNA	4713	4823	TRNAinf-euk	tRNAscan
scaffold19151-size7363	-	tRNA	1612	1687	TRNAinf-euk	tRNAscan
scaffold19162-size7362	-	mir-934	3424	3520	RF01025	0D
scaffold19181-size7359	-	mir-335	574	667	RF00766	0
scaffold19190-size7358	+	mir-969	6639	6738	RF01997	0
scaffold1921-size15540	-	mir-580	13627	13730	RF01000	0,0D
scaffold19215-size7353	-	mir-548	3196	3254	RF01061	0,0D
scaffold19220-size7352	+	tRNA	2237	2318	TRNAinf-euk	tRNAscan
scaffold19220-size7352	+	tRNA	2322	2393	TRNAinf-euk	tRNAscan
scaffold19220-size7352	+	tRNA	3931	4012	TRNAinf-euk	tRNAscan
scaffold19220-size7352	+	tRNA	4016	4087	TRNAinf-euk	tRNAscan
scaffold19220-size7352	+	tRNA	5304	5385	TRNAinf-euk	tRNAscan
scaffold19220-size7352	+	tRNA	5389	5460	TRNAinf-euk	tRNAscan
scaffold19220-size7352	+	tRNA	6512	6593	TRNAinf-euk	tRNAscan
scaffold19220-size7352	+	tRNA	6597	6668	TRNAinf-euk	tRNAscan
scaffold1923-size15538	-	Histone3	13068	13113	RF00032	0D
scaffold1923-size15538	+	Histone3	13847	13889	RF00032	0
scaffold19243-size7350	-	tRNA	120	192	TRNAinf-euk	tRNAscan
scaffold19243-size7350	+	tRNA	301	373	TRNAinf-euk	tRNAscan
scaffold1925-size15537	-	mir-58	12057	12152	RF00835	0D
scaffold19270-size7345	+	mir-548	3786	3869	RF01061	0
scaffold19280-size11427	-	tRNA	10295	10366	TRNAinf-euk	tRNAscan
scaffold19297-size7339	-	tRNA	6111	6183	TRNAinf-euk	tRNAscan
scaffold19306-size7339	+	mir-598	3619	3732	RF01059	0D
scaffold1931-size15516	-	tRNA	8778	8858	TRNAinf-euk	tRNAscan
scaffold19325-size7335	+	tRNA	1606	1678	TRNAinf-euk	tRNAscan
scaffold19352-size7330	-	Histone3	3291	3335	RF00032	0
scaffold19354-size7330	+	mir-50	24	131	RF00824	0
scaffold1936-size15493	+	mir-624	8496	8592	RF01007	0D
scaffold19384-size7324	+	mir-578	5096	5218	RF00971	0D
scaffold19398-size7321	+	tRNA	7071	7142	TRNAinf-euk	tRNAscan
scaffold19411-size7318	+	tRNA	1035	1108	TRNAinf-euk	tRNAscan
scaffold19418-size7317	+	mir-335	2924	3022	RF00766	0D
scaffold1942-size15478	+	mir-55	14315	14418	RF00826	0
scaffold19437-size7315	-	tRNA	5011	5086	TRNAinf-euk	tRNAscan
scaffold19437-size7315	+	tRNA	5326	5401	TRNAinf-euk	tRNAscan
scaffold19475-size7309	-	mir-1	183	271	RF00103	0D
scaffold19475-size7309	-	mir-1	978	1054	RF00103	0D
scaffold19491-size11312	-	tRNA	1940	2013	TRNAinf-euk	tRNAscan
scaffold1951-size15461	+	tRNA	8955	9027	TRNAinf-euk	tRNAscan
scaffold19511-size10935	-	tRNA	765	836	TRNAinf-euk	tRNAscan
scaffold19539-size7297	-	tRNA	2470	2541	TRNAinf-euk	tRNAscan
scaffold1955-size15456	-	mir-581	3721	3885	RF00961	0D
scaffold19554-size7294	-	Histone3	6069	6114	RF00032	0D
scaffold19567-size7292	+	tRNA	6827	6899	TRNAinf-euk	tRNAscan
scaffold1958-size15450	-	mir-187	1202	1328	RF00674	0
scaffold19584-size7289	-	mir-499	5751	5836	RF00745	0
scaffold196-size24306	+	tRNA	2453	2524	TRNAinf-euk	tRNAscan
scaffold19611-size7285	+	mir-653	4950	5049	RF00937	0D
scaffold1962-size15442	+	tRNA	6730	6801	TRNAinf-euk	tRNAscan
scaffold19626-size7283	-	mir-259	5707	5830	RF00850	0D
scaffold19639-size7281	-	tRNA	6999	7070	TRNAinf-euk	tRNAscan
scaffold1965-size15431	-	tRNA	920	990	TRNAinf-euk	tRNAscan
scaffold1965-size15431	+	mir-581	1051	1175	RF00961	0D
scaffold19661-size7277	-	mir-335	4711	4801	RF00766	0
scaffold19673-size7275	-	tRNA	3053	3124	TRNAinf-euk	tRNAscan
scaffold19679-size7275	-	tRNA	3887	3960	TRNAinf-euk	tRNAscan
scaffold1968-size24106	+	mir-239	3713	3825	RF00713	0D
scaffold1968-size24106	+	mir-249	6619	6716	RF00821	0D
scaffold197-size24292	+	tRNA	1725	1800	TRNAinf-euk	tRNAscan
scaffold1970-size15420	-	tRNA	14321	14396	TRNAinf-euk	tRNAscan
scaffold1970-size15420	+	tRNA	14588	14663	TRNAinf-euk	tRNAscan
scaffold1972-size15418	+	mir-616	12425	12522	RF00995	0D
scaffold19729-size7265	-	tRNA	2662	2737	TRNAinf-euk	tRNAscan
scaffold19729-size7265	+	tRNA	2908	2983	TRNAinf-euk	tRNAscan
scaffold19759-size8733	-	tRNA	6676	6748	TRNAinf-euk	tRNAscan
scaffold19765-size7260	-	mir-548	3177	3256	RF01061	0D
scaffold19771-size7259	-	tRNA	119	190	TRNAinf-euk	tRNAscan
scaffold19778-size7258	+	tRNA	4886	4957	TRNAinf-euk	tRNAscan
scaffold19787-size7256	-	tRNA	6594	6666	TRNAinf-euk	tRNAscan
scaffold19787-size7256	+	tRNA	6835	6907	TRNAinf-euk	tRNAscan
scaffold19787-size7256	+	tRNA	7101	7173	TRNAinf-euk	tRNAscan
scaffold19794-size7255	+	SNORD14	599	704	RF00016	MAP
scaffold19794-size7255	+	SNORD14	3118	3233	RF00016	MAP
scaffold19798-size7254	-	mir-544	7068	7157	RF01045	0D
scaffold19799-size7254	+	tRNA	6387	6460	TRNAinf-euk	tRNAscan
scaffold1980-size15405	-	tRNA	2706	2777	TRNAinf-euk	tRNAscan
scaffold19806-size7253	+	tRNA	6286	6360	TRNAinf-euk	tRNAscan
scaffold1982-size15404	+	tRNA	1592	1663	TRNAinf-euk	tRNAscan
scaffold1982-size15404	-	tRNA	9744	9812	TRNAinf-euk	tRNAscan
scaffold19828-size7248	-	mir-944	3701	3784	RF01024	0
scaffold19844-size7246	-	tRNA	6387	6458	TRNAinf-euk	tRNAscan
scaffold1985-size15400	+	tRNA	2285	2356	TRNAinf-euk	tRNAscan
scaffold1985-size15400	-	tRNA	10188	10253	TRNAinf-euk	tRNAscan
scaffold1987-size15397	-	tRNA	11370	11441	TRNAinf-euk	tRNAscan
scaffold19870-size7240	+	tRNA	7122	7193	TRNAinf-euk	tRNAscan
scaffold19894-size7236	+	mir-197	7022	7091	RF00707	0
scaffold19933-size7230	+	tRNA	2988	3059	TRNAinf-euk	tRNAscan
scaffold19937-size7229	-	mir-234	3031	3124	RF00859	0D
scaffold19949-size11754	-	mir-244	9664	9785	RF00815	0D
scaffold19951-size7227	-	mir-785	4385	4497	RF02244	0
scaffold1997-size15378	-	mir-276	10873	10953	RF00637	0D
scaffold19974-size7223	+	tRNA	5899	5970	TRNAinf-euk	tRNAscan
scaffold19975-size7223	+	mir-544	3343	3432	RF01045	0D
scaffold19990-size7220	+	tRNA	4161	4234	TRNAinf-euk	tRNAscan
scaffold20004-size7217	+	tRNA	2708	2783	TRNAinf-euk	tRNAscan
scaffold20004-size7217	+	tRNA	2793	2864	TRNAinf-euk	tRNAscan
scaffold2004-size15367	-	tRNA	2916	2988	TRNAinf-euk	tRNAscan
scaffold2004-size15367	+	tRNA	3114	3177	TRNAinf-euk	tRNAscan
scaffold20049-size9087	+	tRNA	2978	3050	TRNAinf-euk	tRNAscan
scaffold20049-size9087	-	mir-873	7033	7108	RF00910	0
scaffold20057-size7208	-	tRNA	33	105	TRNAinf-euk	tRNAscan
scaffold20057-size7208	-	tRNA	299	370	TRNAinf-euk	tRNAscan
scaffold20059-size7208	-	tRNA	1956	2031	TRNAinf-euk	tRNAscan
scaffold20068-size7205	+	tRNA	3859	3924	TRNAinf-euk	tRNAscan
scaffold20083-size7202	-	mir-552	3903	3991	RF00990	0D
scaffold20091-size11688	+	tRNA	10518	10589	TRNAinf-euk	tRNAscan
scaffold20165-size7188	-	tRNA	4847	4921	TRNAinf-euk	tRNAscan
scaffold20174-size7186	+	tRNA	4853	4925	TRNAinf-euk	tRNAscan
scaffold20183-size10894	-	mir-785	4427	4536	RF02244	0D
scaffold20189-size12206	+	tRNA	9610	9683	TRNAinf-euk	tRNAscan
scaffold2019-size15340	+	mir-187	11250	11341	RF00674	0
scaffold20190-size7184	-	Histone3	5199	5240	RF00032	0
scaffold202-size24184	-	mir-33	9888	9962	RF00667	0D
scaffold202-size24184	+	tRNA	11020	11095	TRNAinf-euk	tRNAscan
scaffold202-size24184	+	mir-2970	15477	15561	RF02092	0
scaffold20201-size7182	+	tRNA	4820	4897	TRNAinf-euk	tRNAscan
scaffold20205-size7182	-	mir-969	6998	7106	RF01997	0D
scaffold20262-size7173	-	tRNA	1206	1277	TRNAinf-euk	tRNAscan
scaffold20264-size7173	-	mir-340	107	199	RF00761	0D
scaffold20264-size7173	+	tRNA	5367	5438	TRNAinf-euk	tRNAscan
scaffold2029-size15301	-	mir-556	599	688	RF00969	0
scaffold20291-size9136	-	tRNA	7204	7277	TRNAinf-euk	tRNAscan
scaffold20322-size7164	-	mir-458	1824	1901	RF00750	0D
scaffold20323-size7163	+	mir-499	3529	3614	RF00745	0
scaffold20325-size7163	-	tRNA	1569	1640	TRNAinf-euk	tRNAscan
scaffold20327-size8159	+	5S_rRNA	2843	2961	RF00001	0
scaffold2033-size15295	+	mir-315	5696	5775	RF00717	0D
scaffold20340-size7162	+	tRNA	6424	6538	TRNAinf-euk	tRNAscan
scaffold2036-size15291	+	tRNA	7012	7084	TRNAinf-euk	tRNAscan
scaffold2037-size15291	-	tRNA	3694	3766	TRNAinf-euk	tRNAscan
scaffold2037-size15291	-	mir-581	3843	3942	RF00961	0D
scaffold2037-size15291	+	tRNA	4026	4098	TRNAinf-euk	tRNAscan
scaffold20371-size7156	-	tRNA	4288	4359	TRNAinf-euk	tRNAscan
scaffold20374-size7155	+	tRNA	1394	1465	TRNAinf-euk	tRNAscan
scaffold20383-size7153	+	tRNA	6980	7051	TRNAinf-euk	tRNAscan
scaffold20389-size7152	-	mir-208	3090	3163	RF00749	MAP
scaffold20417-size7147	-	Histone3	2706	2747	RF00032	0
scaffold20417-size7147	+	Histone3	3341	3382	RF00032	0
scaffold20422-size7145	-	tRNA	3016	3088	TRNAinf-euk	tRNAscan
scaffold2046-size15281	-	tRNA	7033	7104	TRNAinf-euk	tRNAscan
scaffold20471-size7138	+	mir-598	5289	5380	RF01059	0D
scaffold20471-size7138	+	mir-598	6441	6532	RF01059	0D
scaffold20487-size7134	+	mir-944	6990	7093	RF01024	0D
scaffold205-size24150	-	mir-653	1813	1884	RF00937	0D
scaffold20507-size7131	+	tRNA	1626	1697	TRNAinf-euk	tRNAscan
scaffold20517-size7129	+	mir-556	918	1020	RF00969	0
scaffold20519-size7128	+	tRNA	6873	6944	TRNAinf-euk	tRNAscan
scaffold20521-size7128	-	tRNA	25	93	TRNAinf-euk	tRNAscan
scaffold20523-size7128	-	tRNA	2601	2672	TRNAinf-euk	tRNAscan
scaffold20536-size7125	+	mir-544	1769	1858	RF01045	0D
scaffold2057-size15269	+	U6	3762	3863	RF00026	MAP
scaffold20576-size12806	+	mir-216	2254	2338	RF00654	0D
scaffold20600-size7115	-	tRNA	3050	3122	TRNAinf-euk	tRNAscan
scaffold2061-size15266	-	tRNA	5219	5292	TRNAinf-euk	tRNAscan
scaffold2061-size15266	+	tRNA	5334	5406	TRNAinf-euk	tRNAscan
scaffold20619-size7112	-	tRNA	2865	2936	TRNAinf-euk	tRNAscan
scaffold20627-size7111	-	tRNA	4360	4433	TRNAinf-euk	tRNAscan
scaffold2065-size15262	-	mir-186	10019	10153	RF00697	0D
scaffold20664-size7106	+	tRNA	1820	1893	TRNAinf-euk	tRNAscan
scaffold20669-size7106	-	tRNA	6421	6495	TRNAinf-euk	tRNAscan
scaffold20669-size7106	+	tRNA	6516	6582	TRNAinf-euk	tRNAscan
scaffold20669-size7106	-	tRNA	6877	6949	TRNAinf-euk	tRNAscan
scaffold20688-size7102	+	mir-785	2408	2506	RF02244	0
scaffold20689-size7102	-	mir-335	5859	5961	RF00766	0
scaffold2069-size25509	+	mir-942	2783	2870	RF00997	0,0D
scaffold2070-size15257	-	mir-239	3033	3140	RF00713	0D
scaffold2071-size15249	-	mir-299	706	758	RF00756	0D
scaffold20722-size7096	+	tRNA	3	78	TRNAinf-euk	tRNAscan
scaffold20722-size7096	+	mir-944	5219	5306	RF01024	0D
scaffold20732-size11379	-	mir-578	3261	3370	RF00971	0D
scaffold20743-size7094	+	tRNA	945	1016	TRNAinf-euk	tRNAscan
scaffold20779-size7087	+	mir-624	1705	1775	RF01007	0D
scaffold20792-size7085	+	tRNA	4810	4883	TRNAinf-euk	tRNAscan
scaffold20808-size9978	+	tRNA	7514	7585	TRNAinf-euk	tRNAscan
scaffold20810-size7082	-	tRNA	3626	3699	TRNAinf-euk	tRNAscan
scaffold20821-size7080	+	tRNA	4447	4519	TRNAinf-euk	tRNAscan
scaffold20854-size7075	-	tRNA	6584	6659	TRNAinf-euk	tRNAscan
scaffold20892-size9528	-	mir-651	7455	7533	RF00972	0
scaffold20898-size7069	-	tRNA	62	175	TRNAinf-euk	tRNAscan
scaffold2091-size15197	-	mir-187	8250	8376	RF00674	0
scaffold2093-size15192	-	tRNA	9483	9555	TRNAinf-euk	tRNAscan
scaffold20946-size7060	-	tRNA	6489	6560	TRNAinf-euk	tRNAscan
scaffold20964-size7057	-	mir-186	2964	3080	RF00697	0D
scaffold20981-size7054	+	mir-548	3974	4073	RF01061	0
scaffold20988-size7053	-	tRNA	660	733	TRNAinf-euk	tRNAscan
scaffold2099-size15175	-	mir-488	11435	11511	RF00861	0
scaffold20993-size7053	-	SNORA36	6100	6209	RF00340	0
scaffold210-size24084	-	tRNA	14771	14842	TRNAinf-euk	tRNAscan
scaffold21000-size7051	-	mir-27	2398	2480	RF00644	0
scaffold21014-size7048	+	tRNA	248	320	TRNAinf-euk	tRNAscan
scaffold21030-size7046	+	tRNA	6119	6190	TRNAinf-euk	tRNAscan
scaffold21042-size9674	+	tRNA	24	96	TRNAinf-euk	tRNAscan
scaffold2105-size15163	+	mir-154	8693	8755	RF00641	0D
scaffold21050-size7042	+	mir-876	1949	2039	RF00935	0D
scaffold21073-size10626	+	mir-549	9023	9133	RF00965	0D
scaffold21074-size7038	-	tRNA	2223	2294	TRNAinf-euk	tRNAscan
scaffold21084-size7037	+	mir-186	4458	4545	RF00697	0D
scaffold2110-size15155	-	mir-791	5884	5987	RF00902	0
scaffold21129-size7031	+	tRNA	6331	6399	TRNAinf-euk	tRNAscan
scaffold21131-size7031	-	tRNA	5531	5603	TRNAinf-euk	tRNAscan
scaffold21140-size7029	-	mir-153	3464	3543	RF00650	0
scaffold2115-size15149	+	tRNA	1580	1652	TRNAinf-euk	tRNAscan
scaffold21152-size7027	+	mir-944	5357	5441	RF01024	0D
scaffold21188-size7021	-	mir-234	3419	3541	RF00859	0
scaffold21194-size7020	-	tRNA	6288	6401	TRNAinf-euk	tRNAscan
scaffold21202-size7019	-	Histone3	4244	4289	RF00032	0D
scaffold21213-size7018	+	tRNA	2651	2723	TRNAinf-euk	tRNAscan
scaffold21229-size7015	+	tRNA	11	82	TRNAinf-euk	tRNAscan
scaffold21250-size7012	+	tRNA	5467	5540	TRNAinf-euk	tRNAscan
scaffold21254-size7012	-	mir-598	6873	6965	RF01059	0D
scaffold21262-size7011	+	mir-651	6494	6592	RF00972	0
scaffold21264-size7010	-	tRNA	709	798	TRNAinf-euk	tRNAscan
scaffold21281-size7008	+	tRNA	6532	6645	TRNAinf-euk	tRNAscan
scaffold21286-size7008	-	tRNA	940	1011	TRNAinf-euk	tRNAscan
scaffold21288-size7008	-	tRNA	2282	2353	TRNAinf-euk	tRNAscan
scaffold213-size24012	+	mir-374	12636	12744	RF00840	0D
scaffold21306-size7005	+	mir-75	6256	6350	RF00828	0
scaffold21311-size7004	+	tRNA	5515	5587	TRNAinf-euk	tRNAscan
scaffold21322-size7002	-	tRNA	5636	5707	TRNAinf-euk	tRNAscan
scaffold21336-size6999	+	mir-944	1144	1243	RF01024	0D
scaffold21342-size6998	-	tRNA	446	519	TRNAinf-euk	tRNAscan
scaffold21362-size6995	+	tRNA	4745	4816	TRNAinf-euk	tRNAscan
scaffold21384-size6992	-	tRNA	5209	5273	TRNAinf-euk	tRNAscan
scaffold21405-size6987	+	tRNA	2036	2109	TRNAinf-euk	tRNAscan
scaffold21415-size6985	+	mir-33	2112	2190	RF00667	0D
scaffold21420-size6984	+	mir-764	5138	5254	RF01920	0
scaffold21422-size6984	+	tRNA	6673	6744	TRNAinf-euk	tRNAscan
scaffold21423-size6984	+	tRNA	5879	5959	TRNAinf-euk	tRNAscan
scaffold21454-size6978	-	tRNA	1619	1690	TRNAinf-euk	tRNAscan
scaffold21455-size6978	+	mir-944	3963	4048	RF01024	0D
scaffold21470-size6975	+	mir-202	2707	2789	RF00705	0D
scaffold21479-size6973	-	tRNA	2934	3005	TRNAinf-euk	tRNAscan
scaffold21530-size6964	-	mir-578	6794	6896	RF00971	0D
scaffold2154-size15096	-	tRNA	1074	1145	TRNAinf-euk	tRNAscan
scaffold2154-size15096	-	tRNA	2659	2730	TRNAinf-euk	tRNAscan
scaffold21546-size6961	-	tRNA	2391	2453	TRNAinf-euk	tRNAscan
scaffold21555-size6960	-	RMST_9	1236	1417	RF01970	0M
scaffold21563-size6959	-	mir-996	4606	4693	RF00948	0
scaffold21621-size6951	+	tRNA	1569	1642	TRNAinf-euk	tRNAscan
scaffold21628-size6950	-	tRNA	1142	1214	TRNAinf-euk	tRNAscan
scaffold21628-size6950	-	tRNA	1408	1482	TRNAinf-euk	tRNAscan
scaffold21629-size6950	+	mir-996	6683	6816	RF00948	0D
scaffold2163-size15083	+	mir-96	3535	3613	RF00669	1
scaffold21630-size6950	+	U11	2411	2577	RF00548	0
scaffold2165-size15082	-	mir-651	13474	13555	RF00972	0D
scaffold21650-size6947	-	tRNA	2866	2936	TRNAinf-euk	tRNAscan
scaffold21651-size6947	+	tRNA	2071	2144	TRNAinf-euk	tRNAscan
scaffold21656-size6947	-	tRNA	1692	1764	TRNAinf-euk	tRNAscan
scaffold21662-size6945	+	tRNA	1789	1862	TRNAinf-euk	tRNAscan
scaffold21665-size8857	+	mir-249	2468	2608	RF00821	0D
scaffold21693-size6942	-	mir-944	4671	4751	RF01024	0
scaffold21697-size6942	+	mir-355	4585	4702	RF00797	0D
scaffold21700-size10197	+	mir-581	4265	4349	RF00961	0D
scaffold2172-size15074	+	tRNA	12358	12430	TRNAinf-euk	tRNAscan
scaffold2173-size15073	-	tRNA	2587	2653	TRNAinf-euk	tRNAscan
scaffold21738-size6935	-	Histone3	1857	1901	RF00032	0D
scaffold2174-size15066	-	tRNA	14938	15011	TRNAinf-euk	tRNAscan
scaffold21760-size6932	+	tRNA	3120	3192	TRNAinf-euk	tRNAscan
scaffold21766-size6931	-	tRNA	3914	3985	TRNAinf-euk	tRNAscan
scaffold21805-size6924	+	tRNA	6222	6293	TRNAinf-euk	tRNAscan
scaffold21808-size6923	+	tRNA	5809	5881	TRNAinf-euk	tRNAscan
scaffold2182-size15051	+	mir-360	10463	10611	RF00774	0
scaffold21830-size6919	+	tRNA	3080	3153	TRNAinf-euk	tRNAscan
scaffold21833-size6919	+	tRNA	1451	1522	TRNAinf-euk	tRNAscan
scaffold21837-size6918	+	mir-927	1730	1793	RF00950	0D
scaffold2184-size15050	+	tRNA	2366	2441	TRNAinf-euk	tRNAscan
scaffold2187-size15045	+	mir-328	10439	10507	RF00772	0D
scaffold21879-size6914	+	mir-192	283	408	RF00130	0D
scaffold2188-size15043	+	tRNA	4002	4073	TRNAinf-euk	tRNAscan
scaffold21883-size6913	+	tRNA	6710	6782	TRNAinf-euk	tRNAscan
scaffold21889-size6913	-	tRNA	2532	2603	TRNAinf-euk	tRNAscan
scaffold2189-size15042	-	tRNA	14553	14625	TRNAinf-euk	tRNAscan
scaffold21912-size6909	-	tRNA	87	162	TRNAinf-euk	tRNAscan
scaffold21912-size6909	-	tRNA	354	424	TRNAinf-euk	tRNAscan
scaffold21912-size6909	-	mir-653	860	988	RF00937	0
scaffold2193-size15037	-	mir-785	63	158	RF02244	0D
scaffold2197-size15031	-	tRNA	8762	8837	TRNAinf-euk	tRNAscan
scaffold22013-size6897	-	mir-581	39	214	RF00961	0
scaffold22026-size6895	+	mir-544	3963	4053	RF01045	0D
scaffold2203-size15022	+	tRNA	3352	3433	TRNAinf-euk	tRNAscan
scaffold22058-size6891	+	tRNA	6645	6716	TRNAinf-euk	tRNAscan
scaffold22061-size6891	+	mir-370	4766	4845	RF00740	0
scaffold2207-size15020	-	mir-598	13291	13422	RF01059	0D
scaffold22086-size6887	-	tRNA	3662	3734	TRNAinf-euk	tRNAscan
scaffold22155-size11653	-	mir-186	3845	3979	RF00697	0D
scaffold22155-size11653	-	mir-85	5392	5495	RF00810	0
scaffold22156-size6875	-	tRNA	2044	2115	TRNAinf-euk	tRNAscan
scaffold22161-size6874	-	mir-872	2975	3067	RF00918	0D
scaffold22174-size6872	-	tRNA	3074	3145	TRNAinf-euk	tRNAscan
scaffold22174-size6872	+	tRNA	5927	5998	TRNAinf-euk	tRNAscan
scaffold22197-size6870	-	mir-578	6567	6693	RF00971	0
scaffold222-size23933	+	mir-996	5685	5763	RF00948	MAP
scaffold22233-size6864	+	tRNA	5353	5424	TRNAinf-euk	tRNAscan
scaffold22234-size6864	-	mir-2985-2	3737	3834	RF02095	0D
scaffold22244-size6862	+	tRNA	1080	1193	TRNAinf-euk	tRNAscan
scaffold22294-size6854	+	mir-556	6553	6664	RF00969	0
scaffold2230-size14984	-	mir-458	2513	2618	RF00750	0D
scaffold22302-size13277	+	mir-365	7449	7520	RF00659	0D
scaffold22304-size6852	-	Histone3	3917	3959	RF00032	3
scaffold22324-size6849	+	mir-770	3224	3305	RF00888	0D
scaffold22328-size12320	+	tRNA	10944	11015	TRNAinf-euk	tRNAscan
scaffold22346-size6846	-	mir-33	6046	6148	RF00667	0D
scaffold2235-size20494	-	mir-490	12884	12977	RF00792	0D
scaffold22359-size10423	+	tRNA	4696	4771	TRNAinf-euk	tRNAscan
scaffold22373-size6842	+	mir-552	3279	3397	RF00990	0D
scaffold22373-size6842	+	mir-552	3821	3939	RF00990	0D
scaffold22376-size6842	-	tRNA	6671	6743	TRNAinf-euk	tRNAscan
scaffold22390-size6840	+	lin-4	6322	6419	RF00052	0D
scaffold22407-size10942	-	tRNA	1046	1117	TRNAinf-euk	tRNAscan
scaffold2241-size14956	-	tRNA	12977	13052	TRNAinf-euk	tRNAscan
scaffold2241-size14956	-	tRNA	13242	13317	TRNAinf-euk	tRNAscan
scaffold2241-size14956	+	tRNA	13664	13739	TRNAinf-euk	tRNAscan
scaffold22411-size6836	+	mir-996	3966	4074	RF00948	0D
scaffold22432-size6834	-	tRNA	6503	6578	TRNAinf-euk	tRNAscan
scaffold22432-size6834	-	tRNA	6764	6832	TRNAinf-euk	tRNAscan
scaffold22447-size6833	-	5S_rRNA	46	164	RF00001	9
scaffold22447-size6833	-	5S_rRNA	2172	2290	RF00001	9
scaffold22447-size6833	-	5S_rRNA	3821	3939	RF00001	9
scaffold22447-size6833	-	5S_rRNA	5945	6063	RF00001	9
scaffold22456-size6832	+	mir-335	1535	1633	RF00766	0
scaffold22458-size6832	-	tRNA	1149	1224	TRNAinf-euk	tRNAscan
scaffold2246-size14950	-	mir-458	14215	14300	RF00750	0D
scaffold22463-size6831	+	Histone3	6647	6689	RF00032	0
scaffold22480-size13098	+	mir-582	489	586	RF00927	0D
scaffold22485-size6829	-	mir-96	5031	5089	RF00669	0D
scaffold2249-size14948	-	mir-544	680	769	RF01045	0D
scaffold22493-size6828	-	mir-2807	5162	5268	RF01912	0
scaffold22497-size6827	+	mir-1265	956	1057	RF02019	0D
scaffold225-size23884	-	SNORD18	4646	4706	RF00093	MAP
scaffold225-size23884	+	mir-283	15009	15110	RF00747	0
scaffold225-size23884	+	mir-788	16894	16969	RF02245	0D
scaffold22500-size6826	-	mir-359	3265	3367	RF00903	0D
scaffold2251-size14944	-	RNase_MRP	2447	2681	RF00030	0D
scaffold22513-size6825	+	tRNA	6642	6716	TRNAinf-euk	tRNAscan
scaffold22557-size6818	-	Histone3	1088	1129	RF00032	0
scaffold22583-size8109	-	mir-598	1261	1373	RF01059	0D
scaffold22585-size6814	+	tRNA	5930	6002	TRNAinf-euk	tRNAscan
scaffold22588-size6813	+	mir-208	4026	4094	RF00749	1
scaffold22592-size6812	+	mir-581	3626	3815	RF00961	0
scaffold22598-size6812	-	tRNA	223	294	TRNAinf-euk	tRNAscan
scaffold22635-size6805	-	tRNA	4826	4901	TRNAinf-euk	tRNAscan
scaffold22635-size6805	+	tRNA	5034	5103	TRNAinf-euk	tRNAscan
scaffold22636-size6805	-	tRNA	3186	3301	TRNAinf-euk	tRNAscan
scaffold22654-size6802	-	mir-244	4920	5031	RF00815	0D
scaffold22673-size6799	+	mir-244	262	383	RF00815	0D
scaffold22697-size6795	-	tRNA	2973	3045	TRNAinf-euk	tRNAscan
scaffold227-size23812	-	mir-590	15228	15320	RF00928	0
scaffold22702-size6795	+	tRNA	5289	5409	TRNAinf-euk	tRNAscan
scaffold22705-size6794	-	Hammerhead_1	4667	4721	RF00163	0D
scaffold22705-size6794	-	Hammerhead_1	5200	5254	RF00163	0D
scaffold22705-size6794	+	mir-359	5374	5471	RF00903	2
scaffold22723-size6793	-	mir-944	2733	2807	RF01024	0
scaffold22732-size6791	-	tRNA	5548	5619	TRNAinf-euk	tRNAscan
scaffold22737-size6790	+	tRNA	3937	4008	TRNAinf-euk	tRNAscan
scaffold22743-size6789	-	tRNA	735	848	TRNAinf-euk	tRNAscan
scaffold22773-size6786	+	tRNA	2733	2805	TRNAinf-euk	tRNAscan
scaffold22790-size6784	-	tRNA	5351	5432	TRNAinf-euk	tRNAscan
scaffold2281-size14891	+	tRNA	11834	11905	TRNAinf-euk	tRNAscan
scaffold2283-size16503	-	tRNA	671	784	TRNAinf-euk	tRNAscan
scaffold22831-size6779	-	tRNA	1810	1881	TRNAinf-euk	tRNAscan
scaffold22862-size14926	+	tRNA	586	657	TRNAinf-euk	tRNAscan
scaffold22866-size6774	-	bantam	4800	4906	RF00727	0
scaffold22894-size6769	+	mir-556	2239	2355	RF00969	0D
scaffold22894-size6769	+	mir-548	4239	4321	RF01061	0
scaffold2290-size14873	-	mir-581	10657	10821	RF00961	0D
scaffold22905-size6768	+	lin-4	1908	2005	RF00052	0D
scaffold22920-size6766	-	mir-263	2970	3053	RF00706	0D
scaffold22959-size6762	+	mir-318	4804	4869	RF00818	0
scaffold22975-size12223	-	tRNA	10614	10685	TRNAinf-euk	tRNAscan
scaffold22988-size6757	+	Histone3	5313	5354	RF00032	0
scaffold22997-size6755	+	mir-578	4136	4226	RF00971	0D
scaffold23002-size6754	-	tRNA	1828	1900	TRNAinf-euk	tRNAscan
scaffold23002-size6754	+	tRNA	2017	2089	TRNAinf-euk	tRNAscan
scaffold23014-size6753	-	tRNA	965	1037	TRNAinf-euk	tRNAscan
scaffold23020-size6752	+	mir-360	4656	4777	RF00774	0D
scaffold23057-size6747	-	tRNA	6445	6516	TRNAinf-euk	tRNAscan
scaffold23058-size6747	-	tRNA	3683	3756	TRNAinf-euk	tRNAscan
scaffold23100-size6741	-	tRNA	6663	6738	TRNAinf-euk	tRNAscan
scaffold23120-size8482	-	Histone3	2545	2586	RF00032	0
scaffold23120-size8482	+	Histone3	4556	4597	RF00032	0
scaffold23120-size8482	+	Histone3	7332	7377	RF00032	0D
scaffold23129-size6736	-	tRNA	2052	2165	TRNAinf-euk	tRNAscan
scaffold23129-size6736	+	tRNA	2369	2482	TRNAinf-euk	tRNAscan
scaffold23139-size6735	+	Histone3	1286	1332	RF00032	0D
scaffold23145-size6734	-	tRNA	966	1029	TRNAinf-euk	tRNAscan
scaffold2315-size14847	+	mir-328	14320	14403	RF00772	0D
scaffold23153-size8787	+	tRNA	5545	5617	TRNAinf-euk	tRNAscan
scaffold23162-size6733	-	mir-254	3903	4005	RF00855	0D
scaffold23193-size9194	-	mir-649	1250	1320	RF01029	7
scaffold2320-size14839	+	mir-578	9700	9802	RF00971	0D
scaffold23201-size6726	+	mir-367	5431	5490	RF00735	0
scaffold2323-size14837	-	tRNA	1377	1449	TRNAinf-euk	tRNAscan
scaffold23259-size6715	+	tRNA	6424	6496	TRNAinf-euk	tRNAscan
scaffold2326-size14832	-	tRNA	142	214	TRNAinf-euk	tRNAscan
scaffold23260-size6715	+	mir-577	6053	6144	RF01013	0
scaffold2328-size14829	-	mir-190	11241	11318	RF00672	0D
scaffold23285-size6711	+	mir-544	4165	4284	RF01045	0D
scaffold23301-size6709	+	tRNA	2010	2085	TRNAinf-euk	tRNAscan
scaffold23315-size6708	-	Histone3	3916	3961	RF00032	0D
scaffold23315-size6708	+	Histone3	5027	5072	RF00032	0D
scaffold23334-size10733	-	tRNA	5908	5979	TRNAinf-euk	tRNAscan
scaffold23344-size6704	-	mir-186	6269	6403	RF00697	0D
scaffold23361-size6702	-	tRNA	3288	3360	TRNAinf-euk	tRNAscan
scaffold2340-size14805	+	tRNA	7964	8035	TRNAinf-euk	tRNAscan
scaffold23427-size6689	-	tRNA	2372	2443	TRNAinf-euk	tRNAscan
scaffold2344-size14793	-	tRNA	396	467	TRNAinf-euk	tRNAscan
scaffold23460-size6685	+	mir-249	4076	4193	RF00821	0D
scaffold23461-size6685	+	Histone3	658	699	RF00032	0
scaffold23483-size6681	+	mir-458	6269	6363	RF00750	0D
scaffold23487-size6681	+	tRNA	1937	2010	TRNAinf-euk	tRNAscan
scaffold2349-size14789	-	mir-787	6986	7072	RF00896	0
scaffold23497-size6679	-	tRNA	2640	2712	TRNAinf-euk	tRNAscan
scaffold23514-size6677	-	tRNA	5986	6064	TRNAinf-euk	tRNAscan
scaffold2353-size14782	+	tRNA	13280	13356	TRNAinf-euk	tRNAscan
scaffold23540-size6673	-	tRNA	6500	6573	TRNAinf-euk	tRNAscan
scaffold23543-size9718	-	mir-944	8872	8964	RF01024	0D
scaffold23552-size6671	+	tRNA	3461	3573	TRNAinf-euk	tRNAscan
scaffold23559-size6670	-	tRNA	6515	6586	TRNAinf-euk	tRNAscan
scaffold23568-size6668	+	mir-148	3651	3768	RF00248	0D
scaffold23570-size6668	-	tRNA	1331	1402	TRNAinf-euk	tRNAscan
scaffold23586-size6666	+	tRNA	2610	2685	TRNAinf-euk	tRNAscan
scaffold23588-size6666	-	tRNA	6313	6385	TRNAinf-euk	tRNAscan
scaffold23591-size6666	+	tRNA	5659	5730	TRNAinf-euk	tRNAscan
scaffold23615-size6664	-	U6	2215	2311	RF00026	MAP
scaffold23659-size6657	+	tRNA	501	572	TRNAinf-euk	tRNAscan
scaffold23700-size6653	-	tRNA	2386	2461	TRNAinf-euk	tRNAscan
scaffold23703-size6652	-	mir-452	4548	4624	RF00839	0D
scaffold23706-size6652	+	tRNA	5327	5398	TRNAinf-euk	tRNAscan
scaffold23720-size8470	+	mir-581	1558	1747	RF00961	0D
scaffold23724-size6650	+	tRNA	2404	2473	TRNAinf-euk	tRNAscan
scaffold23741-size6648	-	tRNA	4358	4430	TRNAinf-euk	tRNAscan
scaffold23741-size6648	+	tRNA	6397	6467	TRNAinf-euk	tRNAscan
scaffold23753-size6646	-	U6	1846	1945	RF00026	MAP
scaffold23766-size6643	+	mir-552	5022	5139	RF00990	0D
scaffold23776-size6642	+	tRNA	3294	3372	TRNAinf-euk	tRNAscan
scaffold23791-size6639	+	mir-944	683	775	RF01024	0D
scaffold23828-size6634	+	tRNA	5385	5457	TRNAinf-euk	tRNAscan
scaffold2384-size14737	+	mir-153	9711	9800	RF00650	0
scaffold23852-size6630	-	tRNA	3242	3316	TRNAinf-euk	tRNAscan
scaffold23861-size6629	-	tRNA	749	820	TRNAinf-euk	tRNAscan
scaffold23885-size10424	+	tRNA	10036	10107	TRNAinf-euk	tRNAscan
scaffold23895-size6623	+	U4atac	2192	2306	RF00618	MAP
scaffold239-size23627	+	mir-944	14333	14440	RF01024	0D
scaffold2390-size14732	+	tRNA	5515	5586	TRNAinf-euk	tRNAscan
scaffold23901-size6622	-	tRNA	1	63	TRNAinf-euk	tRNAscan
scaffold23901-size6622	+	tRNA	504	576	TRNAinf-euk	tRNAscan
scaffold2392-size14730	-	tRNA	1838	1911	TRNAinf-euk	tRNAscan
scaffold23926-size6619	+	mir-190	3864	3964	RF00672	0D
scaffold2393-size14730	-	mir-153	5164	5273	RF00650	0D
scaffold23938-size6617	+	Histone3	1004	1046	RF00032	0
scaffold23946-size6616	-	mir-544	5449	5538	RF01045	0D
scaffold23964-size6613	-	Histone3	5906	5948	RF00032	0
scaffold2397-size23443	+	mir-328	22977	23047	RF00772	0D
scaffold23971-size6612	+	Histone3	5768	5810	RF00032	0
scaffold23992-size6609	+	mir-249	2065	2243	RF00821	0
scaffold23997-size6608	-	tRNA	3861	3932	TRNAinf-euk	tRNAscan
scaffold240-size23610	-	tRNA	4054	4119	TRNAinf-euk	tRNAscan
scaffold24006-size11651	+	mir-208	5843	5918	RF00749	0D
scaffold24023-size6605	+	tRNA	2352	2427	TRNAinf-euk	tRNAscan
scaffold24026-size6605	-	tRNA	6467	6538	TRNAinf-euk	tRNAscan
scaffold24053-size6603	-	mir-460	3394	3515	RF00712	0D
scaffold24086-size6597	-	mir-944	3706	3840	RF01024	0D
scaffold24087-size6597	+	tRNA	6041	6112	TRNAinf-euk	tRNAscan
scaffold24118-size6594	+	tRNA	5935	6006	TRNAinf-euk	tRNAscan
scaffold24126-size6593	+	mir-544	99	188	RF01045	0D
scaffold24132-size6592	+	mir-290	2206	2285	RF00665	0
scaffold24137-size6591	+	tRNA	4956	5069	TRNAinf-euk	tRNAscan
scaffold24170-size6586	-	mir-944	4800	4882	RF01024	0D
scaffold24175-size6585	-	tRNA	987	1059	TRNAinf-euk	tRNAscan
scaffold24195-size6581	-	tRNA	1461	1531	TRNAinf-euk	tRNAscan
scaffold24198-size6581	+	tRNA	4430	4502	TRNAinf-euk	tRNAscan
scaffold242-size23587	-	mir-581	11319	11492	RF00961	0
scaffold24201-size6580	-	tRNA	4767	4842	TRNAinf-euk	tRNAscan
scaffold24205-size6580	+	let-7	4410	4511	RF00027	0
scaffold24219-size6578	-	mir-338	4616	4767	RF00686	0
scaffold24219-size6578	+	mir-642	5878	5962	RF00963	0D
scaffold24219-size6578	-	mir-652	6009	6114	RF00872	0D
scaffold24239-size6576	-	mir-249	2335	2447	RF00821	0D
scaffold24262-size6573	-	tRNA	5376	5447	TRNAinf-euk	tRNAscan
scaffold24262-size6573	-	tRNA	6501	6572	TRNAinf-euk	tRNAscan
scaffold24269-size6572	-	tRNA	6447	6518	TRNAinf-euk	tRNAscan
scaffold2427-size14683	-	mir-552	9123	9222	RF00990	0D
scaffold24292-size6569	+	tRNA	3584	3656	TRNAinf-euk	tRNAscan
scaffold24317-size6565	-	tRNA	6210	6285	TRNAinf-euk	tRNAscan
scaffold24317-size6565	+	tRNA	6289	6361	TRNAinf-euk	tRNAscan
scaffold24327-size6563	-	tRNA	5554	5625	TRNAinf-euk	tRNAscan
scaffold24327-size6563	+	tRNA	5844	5916	TRNAinf-euk	tRNAscan
scaffold24333-size6562	-	tRNA	5608	5679	TRNAinf-euk	tRNAscan
scaffold2434-size14680	-	mir-208	8709	8789	RF00749	0D
scaffold24377-size6555	+	mir-230	639	760	RF00851	0
scaffold24383-size6554	+	mir-392	3410	3475	RF00904	0,0D
scaffold24385-size6553	-	tRNA	3447	3519	TRNAinf-euk	tRNAscan
scaffold24385-size6553	-	mir-231	3520	3609	RF00852	0D
scaffold24385-size6553	+	tRNA	3610	3682	TRNAinf-euk	tRNAscan
scaffold2440-size14671	-	tRNA	7344	7417	TRNAinf-euk	tRNAscan
scaffold24411-size6549	+	mir-3	164	236	RF00716	0
scaffold24415-size6548	+	tRNA	5473	5544	TRNAinf-euk	tRNAscan
scaffold24418-size6548	-	tRNA	1737	1810	TRNAinf-euk	tRNAscan
scaffold24429-size6547	-	tRNA	590	657	TRNAinf-euk	tRNAscan
scaffold24429-size6547	+	tRNA	1119	1193	TRNAinf-euk	tRNAscan
scaffold2443-size14667	+	tRNA	14528	14642	TRNAinf-euk	tRNAscan
scaffold24445-size6545	-	Histone3	3163	3204	RF00032	0
scaffold24445-size6545	+	Histone3	3628	3669	RF00032	0
scaffold24491-size6538	-	tRNA	3274	3349	TRNAinf-euk	tRNAscan
scaffold24491-size6538	-	tRNA	3537	3612	TRNAinf-euk	tRNAscan
scaffold2450-size18930	+	tRNA	15643	15714	TRNAinf-euk	tRNAscan
scaffold24504-size6535	+	tRNA	2426	2497	TRNAinf-euk	tRNAscan
scaffold24535-size6531	+	tRNA	3108	3180	TRNAinf-euk	tRNAscan
scaffold24548-size6529	+	mir-552	425	535	RF00990	0D
scaffold2455-size14656	-	mir-609	5258	5354	RF01001	0D
scaffold2458-size14653	-	tRNA	3525	3600	TRNAinf-euk	tRNAscan
scaffold24589-size6523	+	mir-392	1516	1597	RF00904	0,0D
scaffold24591-size6523	+	tRNA	4213	4284	TRNAinf-euk	tRNAscan
scaffold2460-size14647	-	tRNA	2080	2155	TRNAinf-euk	tRNAscan
scaffold2460-size14647	-	tRNA	7979	8051	TRNAinf-euk	tRNAscan
scaffold2460-size14647	+	tRNA	8062	8134	TRNAinf-euk	tRNAscan
scaffold24642-size6514	+	bantam	2552	2652	RF00727	0
scaffold24659-size6511	+	tRNA	6274	6345	TRNAinf-euk	tRNAscan
scaffold24677-size6509	+	tRNA	5508	5578	TRNAinf-euk	tRNAscan
scaffold2469-size14632	-	mir-14	2253	2317	RF00752	0D
scaffold24718-size6504	-	Histone3	2281	2326	RF00032	0D
scaffold24727-size6503	+	mir-590	1933	2102	RF00928	0
scaffold2480-size14621	+	tRNA	11526	11597	TRNAinf-euk	tRNAscan
scaffold24808-size6491	-	tRNA	193	264	TRNAinf-euk	tRNAscan
scaffold2482-size14618	-	tRNA	13472	13545	TRNAinf-euk	tRNAscan
scaffold24837-size6486	-	mir-196	717	817	RF00256	0D
scaffold24838-size6486	-	mir-785	327	432	RF02244	0
scaffold24845-size6484	+	mir-240	1845	1946	RF00804	0
scaffold2490-size14605	+	lin-4	14397	14494	RF00052	0D
scaffold24903-size6473	+	tRNA	616	688	TRNAinf-euk	tRNAscan
scaffold24925-size6470	+	Histone3	3428	3470	RF00032	0
scaffold2493-size14597	-	tRNA	12602	12675	TRNAinf-euk	tRNAscan
scaffold24936-size6469	+	tRNA	5489	5564	TRNAinf-euk	tRNAscan
scaffold24972-size6462	-	tRNA	3032	3110	TRNAinf-euk	tRNAscan
scaffold24991-size6460	-	tRNA	313	384	TRNAinf-euk	tRNAscan
scaffold25-size32662	-	mir-129	4556	4660	RF00486	0
scaffold25-size32662	-	Histone3	29994	30034	RF00032	0
scaffold25011-size6458	-	tRNA	2972	3043	TRNAinf-euk	tRNAscan
scaffold25024-size6455	+	mir-599	1463	1541	RF00991	0
scaffold25024-size6455	+	tRNA	3134	3206	TRNAinf-euk	tRNAscan
scaffold2504-size14579	+	mir-306	7084	7147	RF00858	2
scaffold25066-size6450	-	Histone3	6013	6058	RF00032	0D
scaffold2511-size14573	-	mir-142	3495	3600	RF01896	0D
scaffold25150-size6439	-	tRNA	3207	3279	TRNAinf-euk	tRNAscan
scaffold25152-size6439	+	tRNA	4477	4549	TRNAinf-euk	tRNAscan
scaffold25194-size6433	-	tRNA	5588	5663	TRNAinf-euk	tRNAscan
scaffold25194-size6433	+	tRNA	5763	5838	TRNAinf-euk	tRNAscan
scaffold25194-size6433	+	tRNA	6028	6103	TRNAinf-euk	tRNAscan
scaffold25197-size6433	-	mir-85	2682	2768	RF00810	0D
scaffold25200-size7407	+	mir-651	1390	1468	RF00972	0
scaffold25211-size6431	+	tRNA	4738	4809	TRNAinf-euk	tRNAscan
scaffold25216-size6430	+	tRNA	637	710	TRNAinf-euk	tRNAscan
scaffold2523-size14565	-	tRNA	6537	6607	TRNAinf-euk	tRNAscan
scaffold25230-size6428	+	mir-879	1900	1974	RF00931	0
scaffold2525-size14562	-	Histone3	2289	2333	RF00032	0D
scaffold25265-size10950	-	mir-431	5237	5339	RF00718	0D
scaffold2528-size14554	-	U2	5898	6091	RF00004	2,5
scaffold2528-size14554	-	Histone3	7751	7796	RF00032	0D
scaffold25280-size6421	+	mir-969	5017	5121	RF01997	0
scaffold25292-size6418	+	mir-944	5351	5424	RF01024	0D
scaffold25292-size6418	+	mir-944	5499	5570	RF01024	0D
scaffold25303-size6417	+	Histone3	314	356	RF00032	0
scaffold25331-size6414	+	mir-282	5564	5655	RF00724	0D
scaffold2534-size14549	-	mir-802	9513	9594	RF00887	0
scaffold2535-size14548	+	mir-190	11345	11424	RF00672	0
scaffold25362-size9165	-	tRNA	8878	8951	TRNAinf-euk	tRNAscan
scaffold2538-size14543	+	tRNA	269	342	TRNAinf-euk	tRNAscan
scaffold25383-size6408	-	tRNA	2083	2156	TRNAinf-euk	tRNAscan
scaffold25384-size6408	-	tRNA	6327	6402	TRNAinf-euk	tRNAscan
scaffold254-size23447	+	tRNA	21596	21668	TRNAinf-euk	tRNAscan
scaffold25404-size6403	-	tRNA	1225	1304	TRNAinf-euk	tRNAscan
scaffold25429-size6399	-	mir-944	4333	4418	RF01024	0D
scaffold25434-size6398	-	tRNA	2888	2961	TRNAinf-euk	tRNAscan
scaffold25449-size6397	-	tRNA	4797	4869	TRNAinf-euk	tRNAscan
scaffold25449-size6397	+	tRNA	5066	5138	TRNAinf-euk	tRNAscan
scaffold25482-size6392	+	mir-33	463	529	RF00667	3
scaffold25503-size6388	-	tRNA	4830	4902	TRNAinf-euk	tRNAscan
scaffold25503-size6388	-	mir-299	5040	5119	RF00756	0D
scaffold25503-size6388	+	tRNA	5958	6030	TRNAinf-euk	tRNAscan
scaffold25505-size6388	-	mir-249	2561	2683	RF00821	0
scaffold25509-size6388	+	mir-8	5957	6034	RF00241	1
scaffold25511-size8781	+	mir-50	3353	3451	RF00824	0
scaffold25512-size6387	-	tRNA	1600	1672	TRNAinf-euk	tRNAscan
scaffold2553-size14522	-	tRNA	5318	5389	TRNAinf-euk	tRNAscan
scaffold25552-size6380	-	tRNA	5782	5854	TRNAinf-euk	tRNAscan
scaffold2556-size14521	+	tRNA	13937	14050	TRNAinf-euk	tRNAscan
scaffold25596-size6373	-	tRNA	1663	1734	TRNAinf-euk	tRNAscan
scaffold25604-size6371	+	mir-578	6127	6246	RF00971	0D
scaffold25614-size6369	-	Histone3	1926	1967	RF00032	0
scaffold25639-size6365	-	tRNA	2180	2254	TRNAinf-euk	tRNAscan
scaffold2564-size14514	+	mir-335	11879	11976	RF00766	0
scaffold25641-size6365	+	tRNA	485	598	TRNAinf-euk	tRNAscan
scaffold25649-size12250	+	tRNA	11192	11263	TRNAinf-euk	tRNAscan
scaffold25655-size9287	+	mir-186	2999	3133	RF00697	0D
scaffold2566-size14510	-	mir-23	9629	9699	RF00642	0
scaffold25677-size6358	-	mir-651	4156	4302	RF00972	0
scaffold25686-size6357	+	tRNA	3987	4060	TRNAinf-euk	tRNAscan
scaffold25693-size6357	-	mir-584	4748	4837	RF01016	0D
scaffold25755-size6346	-	mir-318	616	699	RF00818	0D
scaffold2576-size14500	-	tRNA	6906	6978	TRNAinf-euk	tRNAscan
scaffold2576-size14500	+	tRNA	7274	7346	TRNAinf-euk	tRNAscan
scaffold25766-size6343	-	tRNA	3459	3530	TRNAinf-euk	tRNAscan
scaffold25779-size6341	+	mir-578	5933	5995	RF00971	0D
scaffold25780-size6341	+	tRNA	496	568	TRNAinf-euk	tRNAscan
scaffold25784-size6341	-	tRNA	2578	2651	TRNAinf-euk	tRNAscan
scaffold25820-size6334	+	Histone3	1365	1410	RF00032	0D
scaffold25829-size6333	+	mir-335	2343	2434	RF00766	0D
scaffold25859-size6329	-	mir-609	2262	2355	RF01001	0D
scaffold25879-size6326	+	mir-891	5371	5466	RF01042	0
scaffold259-size26181	+	mir-60	23928	23993	RF00849	0
scaffold2593-size14464	-	mir-290	6811	6882	RF00665	0D
scaffold25932-size6317	+	tRNA	3610	3723	TRNAinf-euk	tRNAscan
scaffold25944-size6315	+	5S_rRNA	5456	5574	RF00001	0
scaffold2595-size14461	+	mir-75	14148	14255	RF00828	0D
scaffold25970-size6311	+	tRNA	1533	1605	TRNAinf-euk	tRNAscan
scaffold25977-size6311	+	U5	5889	6003	RF00020	0
scaffold2598-size14454	+	tRNA	9607	9680	TRNAinf-euk	tRNAscan
scaffold25981-size6310	-	mir-1	1397	1487	RF00103	0D
scaffold25993-size6308	+	K_chan_RES	2564	2677	RF00485	0
scaffold26000-size6306	+	tRNA	661	732	TRNAinf-euk	tRNAscan
scaffold26000-size6306	+	tRNA	2265	2338	TRNAinf-euk	tRNAscan
scaffold26016-size6304	-	mir-360	2080	2177	RF00774	0D
scaffold2602-size14444	+	tRNA	10004	10075	TRNAinf-euk	tRNAscan
scaffold26026-size6303	+	tRNA	3313	3391	TRNAinf-euk	tRNAscan
scaffold26029-size6806	-	mir-335	1540	1637	RF00766	0D
scaffold26037-size6300	-	tRNA	3786	3857	TRNAinf-euk	tRNAscan
scaffold2604-size14441	+	mir-578	8076	8174	RF00971	0D
scaffold26042-size6300	+	tRNA	1330	1405	TRNAinf-euk	tRNAscan
scaffold26043-size6300	+	mir-548	5954	6036	RF01061	0
scaffold26049-size6299	+	tRNA	2550	2622	TRNAinf-euk	tRNAscan
scaffold26093-size6292	-	mir-32	1963	2031	RF00666	0D
scaffold26100-size6292	+	tRNA	3656	3727	TRNAinf-euk	tRNAscan
scaffold26133-size6287	+	tRNA	3971	4043	TRNAinf-euk	tRNAscan
scaffold26153-size6285	+	mir-77	1872	1995	RF00827	0D
scaffold26170-size6282	+	5S_rRNA	4152	4279	RF00001	0
scaffold26188-size6280	+	U5	407	526	RF00020	4
scaffold2619-size14421	+	mir-230	11797	11919	RF00851	0D
scaffold26201-size6277	+	tRNA	4221	4292	TRNAinf-euk	tRNAscan
scaffold26201-size6277	-	tRNA	5263	5334	TRNAinf-euk	tRNAscan
scaffold26201-size6277	+	tRNA	6144	6215	TRNAinf-euk	tRNAscan
scaffold26213-size6276	+	tRNA	3857	3928	TRNAinf-euk	tRNAscan
scaffold26234-size6272	-	mir-458	3735	3825	RF00750	0D
scaffold26235-size6272	+	tRNA	5860	5931	TRNAinf-euk	tRNAscan
scaffold26239-size17022	+	mir-187	16429	16534	RF00674	0
scaffold26239-size17022	+	tRNA	16646	16721	TRNAinf-euk	tRNAscan
scaffold26245-size6270	+	Histone3	1536	1577	RF00032	0
scaffold2626-size14410	+	tRNA	14254	14326	TRNAinf-euk	tRNAscan
scaffold26265-size6268	-	tRNA	5827	5898	TRNAinf-euk	tRNAscan
scaffold26282-size6265	+	tRNA	1523	1594	TRNAinf-euk	tRNAscan
scaffold26284-size6265	-	tRNA	5767	5839	TRNAinf-euk	tRNAscan
scaffold26284-size6265	+	tRNA	6121	6193	TRNAinf-euk	tRNAscan
scaffold26314-size6260	-	tRNA	2312	2384	TRNAinf-euk	tRNAscan
scaffold26316-size6260	+	mir-556	4315	4409	RF00969	0
scaffold26318-size9368	+	tRNA	831	902	TRNAinf-euk	tRNAscan
scaffold26320-size6259	-	tRNA	4597	4672	TRNAinf-euk	tRNAscan
scaffold26322-size6259	+	mir-3	3143	3216	RF00716	0D
scaffold26334-size6258	+	mir-308	2	56	RF00743	MAP
scaffold26352-size6256	-	mir-451	2407	2487	RF00722	0D
scaffold26367-size6254	+	mir-944	5109	5180	RF01024	0
scaffold26373-size6253	+	mir-16	3774	3849	RF00254	0
scaffold26396-size6250	-	mir-569	3549	3647	RF01018	0D
scaffold26402-size6250	-	tRNA	6134	6205	TRNAinf-euk	tRNAscan
scaffold26403-size6250	+	mir-316	3118	3213	RF00814	0D
scaffold26406-size6249	-	tRNA	4450	4521	TRNAinf-euk	tRNAscan
scaffold26464-size6239	-	mir-556	1123	1230	RF00969	0
scaffold26464-size6239	+	mir-286	2106	2212	RF00789	0D
scaffold26496-size6235	-	Histone3	3982	4023	RF00032	0
scaffold26496-size6235	+	Histone3	5876	5917	RF00032	0
scaffold26498-size6235	-	mir-788	1684	1759	RF02245	0
scaffold26498-size6235	-	Histone3	5263	5304	RF00032	0
scaffold26498-size6235	+	Histone3	6144	6186	RF00032	0
scaffold2650-size14367	-	tRNA	820	898	TRNAinf-euk	tRNAscan
scaffold26515-size6233	-	tRNA	5338	5400	TRNAinf-euk	tRNAscan
scaffold2654-size14362	+	tRNA	8840	8921	TRNAinf-euk	tRNAscan
scaffold2654-size14362	+	tRNA	8925	8996	TRNAinf-euk	tRNAscan
scaffold26540-size6227	-	tRNA	6083	6154	TRNAinf-euk	tRNAscan
scaffold26581-size10238	-	mir-944	152	262	RF01024	0D
scaffold26581-size10238	-	mir-85	8632	8718	RF00810	0D
scaffold26596-size6219	-	Histone3	2291	2332	RF00032	0
scaffold26596-size6219	+	Histone3	2444	2486	RF00032	0
scaffold26609-size6217	-	tRNA	3152	3225	TRNAinf-euk	tRNAscan
scaffold26624-size9834	-	tRNA	1787	1858	TRNAinf-euk	tRNAscan
scaffold26626-size6215	-	SNORD33	3409	3487	RF00133	0
scaffold26657-size6210	-	tRNA	6135	6203	TRNAinf-euk	tRNAscan
scaffold26669-size6209	+	Histone3	1095	1136	RF00032	0
scaffold2669-size14350	+	tRNA	7	78	TRNAinf-euk	tRNAscan
scaffold26690-size6206	+	mir-286	4235	4321	RF00789	0D
scaffold26715-size6203	+	tRNA	1130	1203	TRNAinf-euk	tRNAscan
scaffold26721-size6202	-	tRNA	1062	1175	TRNAinf-euk	tRNAscan
scaffold26723-size6202	+	mir-335	2543	2741	RF00766	0
scaffold26740-size6199	+	mir-290	1577	1685	RF00665	0D
scaffold26763-size8733	+	mir-556	1229	1326	RF00969	0
scaffold26764-size6194	+	tRNA	5900	6013	TRNAinf-euk	tRNAscan
scaffold26783-size6191	+	mir-242	5671	5758	RF00898	0D
scaffold26787-size6190	+	mir-544	4707	4796	RF01045	0D
scaffold26805-size6189	-	mir-969	2310	2484	RF01997	0
scaffold26822-size6187	-	tRNA	3668	3741	TRNAinf-euk	tRNAscan
scaffold2684-size14334	-	tRNA	927	998	TRNAinf-euk	tRNAscan
scaffold26848-size6183	+	tRNA	3207	3279	TRNAinf-euk	tRNAscan
scaffold26878-size6178	-	tRNA	1341	1412	TRNAinf-euk	tRNAscan
scaffold26892-size6176	-	lin-4	94	191	RF00052	0D
scaffold26897-size6176	+	tRNA	4610	4682	TRNAinf-euk	tRNAscan
scaffold2690-size14322	+	tRNA	12906	12977	TRNAinf-euk	tRNAscan
scaffold26927-size6171	-	mir-367	4488	4539	RF00735	8
scaffold26929-size6171	+	tRNA	1946	2019	TRNAinf-euk	tRNAscan
scaffold26950-size6167	-	tRNA	6094	6165	TRNAinf-euk	tRNAscan
scaffold26952-size6167	+	mir-996	3966	4079	RF00948	0D
scaffold2697-size14305	+	tRNA	3862	3933	TRNAinf-euk	tRNAscan
scaffold2697-size14305	+	mir-246	12705	12834	RF00819	0D
scaffold26986-size6162	-	mir-552	4023	4141	RF00990	0D
scaffold26997-size6161	+	Histone3	678	719	RF00032	0
scaffold27005-size6160	+	tRNA	5908	5982	TRNAinf-euk	tRNAscan
scaffold2701-size24913	-	tRNA	20659	20731	TRNAinf-euk	tRNAscan
scaffold2703-size22080	-	tRNA	17742	17813	TRNAinf-euk	tRNAscan
scaffold27042-size6154	-	mir-544	1316	1406	RF01045	0D
scaffold27047-size9715	+	tRNA	4617	4690	TRNAinf-euk	tRNAscan
scaffold27070-size6150	+	tRNA	3170	3243	TRNAinf-euk	tRNAscan
scaffold27085-size6149	-	tRNA	1122	1235	TRNAinf-euk	tRNAscan
scaffold2710-size14276	-	mir-981	11742	11839	RF01926	0D
scaffold27149-size6140	-	tRNA	5550	5623	TRNAinf-euk	tRNAscan
scaffold27154-size6139	+	mir-187	5820	5946	RF00674	0
scaffold27157-size6138	+	tRNA	2464	2536	TRNAinf-euk	tRNAscan
scaffold2717-size14268	+	tRNA	4172	4245	TRNAinf-euk	tRNAscan
scaffold27175-size6136	-	mir-249	373	491	RF00821	0D
scaffold27183-size6134	+	mir-927	2085	2154	RF00950	0D
scaffold27224-size6129	-	lin-4	2238	2309	RF00052	0D
scaffold2724-size14255	+	mir-556	4297	4437	RF00969	0
scaffold27264-size6121	-	mir-239	139	251	RF00713	0D
scaffold27267-size6120	+	mir-590	205	301	RF00928	0D
scaffold27275-size6119	+	tRNA	1180	1252	TRNAinf-euk	tRNAscan
scaffold27291-size6117	-	mir-33	5535	5637	RF00667	0D
scaffold27295-size6116	+	tRNA	715	826	TRNAinf-euk	tRNAscan
scaffold273-size23248	-	Histone3	2676	2718	RF00032	0
scaffold273-size23248	+	Histone3	3015	3057	RF00032	0
scaffold27341-size6110	-	lin-4	4245	4342	RF00052	0D
scaffold27362-size6108	-	U12	647	796	RF00007	0D
scaffold27375-size6106	-	mir-186	4021	4099	RF00697	0D
scaffold27379-size6106	+	mir-567	4698	4791	RF01036	0D
scaffold2738-size14241	+	tRNA	6171	6246	TRNAinf-euk	tRNAscan
scaffold274-size23225	-	tRNA	16556	16627	TRNAinf-euk	tRNAscan
scaffold2742-size14233	+	mir-651	1874	1962	RF00972	0D
scaffold27421-size6101	+	tRNA	4621	4693	TRNAinf-euk	tRNAscan
scaffold2745-size14232	-	tRNA	3927	3998	TRNAinf-euk	tRNAscan
scaffold27466-size6094	-	mir-305	2173	2250	RF00732	MAP
scaffold27476-size6092	-	tRNA	5305	5376	TRNAinf-euk	tRNAscan
scaffold27476-size6092	-	tRNA	5382	5453	TRNAinf-euk	tRNAscan
scaffold2752-size14222	+	mir-335	9087	9185	RF00766	0D
scaffold27538-size6085	-	Histone3	1972	2017	RF00032	0D
scaffold27548-size6084	+	mir-1280	908	989	RF02013	8
scaffold27591-size6077	-	mir-578	1988	2090	RF00971	0D
scaffold27599-size6076	+	mir-649	5304	5399	RF01029	0
scaffold27601-size6075	-	mir-50	1698	1797	RF00824	0D
scaffold27604-size6075	-	tRNA	5629	5700	TRNAinf-euk	tRNAscan
scaffold27606-size6075	-	mir-186	1346	1433	RF00697	0D
scaffold27632-size6070	-	tRNA	1860	1931	TRNAinf-euk	tRNAscan
scaffold27639-size6069	-	Histone3	3486	3527	RF00032	0
scaffold27639-size6069	+	Histone3	4927	4968	RF00032	0
scaffold27677-size6063	+	U6	3137	3234	RF00026	MAP
scaffold2768-size14188	-	tRNA	4974	5049	TRNAinf-euk	tRNAscan
scaffold27705-size6058	+	tRNA	2063	2134	TRNAinf-euk	tRNAscan
scaffold2772-size14184	+	mir-499	11273	11364	RF00745	0
scaffold27751-size6051	+	tRNA	5387	5458	TRNAinf-euk	tRNAscan
scaffold2776-size16065	+	lin-4	6284	6381	RF00052	0D
scaffold27763-size6049	-	tRNA	3731	3799	TRNAinf-euk	tRNAscan
scaffold2778-size14178	-	tRNA	6891	6963	TRNAinf-euk	tRNAscan
scaffold27793-size6046	-	tRNA	481	556	TRNAinf-euk	tRNAscan
scaffold27827-size6043	-	mir-577	3520	3608	RF01013	0D
scaffold27840-size6041	-	mir-891	5572	5633	RF01042	0
scaffold27848-size6040	-	mir-934	4196	4273	RF01025	0D
scaffold27864-size6038	-	mir-590	645	749	RF00928	0D
scaffold2789-size14168	+	tRNA	3650	3722	TRNAinf-euk	tRNAscan
scaffold27890-size6034	-	U6	113	210	RF00026	MAP
scaffold27893-size6033	-	tRNA	808	880	TRNAinf-euk	tRNAscan
scaffold27897-size6032	-	mir-649	630	725	RF01029	0
scaffold2791-size14164	+	mir-471	4217	4289	RF00932	0
scaffold27911-size6031	-	lsy-6	2226	2326	RF00823	0
scaffold2792-size14163	-	mir-328	5313	5363	RF00772	0D
scaffold27920-size6029	-	mir-944	64	139	RF01024	0
scaffold27930-size6028	+	tRNA	1098	1169	TRNAinf-euk	tRNAscan
scaffold27935-size6028	-	tRNA	1610	1681	TRNAinf-euk	tRNAscan
scaffold27936-size6028	-	mir-969	2423	2524	RF01997	0
scaffold27968-size6024	-	tRNA	1541	1613	TRNAinf-euk	tRNAscan
scaffold27968-size6024	+	tRNA	4143	4215	TRNAinf-euk	tRNAscan
scaffold27973-size6023	-	U6	4644	4741	RF00026	MAP
scaffold27980-size6022	-	mir-103	3209	3288	RF00129	0
scaffold27985-size6022	-	tRNA	3203	3276	TRNAinf-euk	tRNAscan
scaffold2799-size14152	+	tRNA	7724	7796	TRNAinf-euk	tRNAscan
scaffold27993-size6021	-	mir-246	571	675	RF00819	0D
scaffold28018-size6017	+	tRNA	1631	1704	TRNAinf-euk	tRNAscan
scaffold28018-size6017	+	mir-148	5181	5298	RF00248	0D
scaffold28023-size6016	+	mir-556	3104	3221	RF00969	0
scaffold28035-size6015	+	tRNA	2803	2917	TRNAinf-euk	tRNAscan
scaffold28038-size6015	+	tRNA	2336	2407	TRNAinf-euk	tRNAscan
scaffold28039-size6015	-	tRNA	658	732	TRNAinf-euk	tRNAscan
scaffold2804-size14145	+	mir-653	3762	3843	RF00937	0D
scaffold28056-size6013	+	mir-286	4047	4139	RF00789	0D
scaffold2808-size14143	-	tRNA	1125	1197	TRNAinf-euk	tRNAscan
scaffold2808-size14143	+	tRNA	1394	1466	TRNAinf-euk	tRNAscan
scaffold2808-size14143	+	tRNA	1660	1732	TRNAinf-euk	tRNAscan
scaffold2810-size16557	-	tRNA	12306	12379	TRNAinf-euk	tRNAscan
scaffold28101-size6006	-	tRNA	2789	2861	TRNAinf-euk	tRNAscan
scaffold28111-size6005	-	mir-450	4577	4689	RF00708	0
scaffold28119-size10939	+	mir-651	4087	4233	RF00972	0
scaffold2812-size14140	+	tRNA	11736	11809	TRNAinf-euk	tRNAscan
scaffold28161-size5999	-	lin-4	93	190	RF00052	0D
scaffold28184-size5996	-	tRNA	2962	3033	TRNAinf-euk	tRNAscan
scaffold28200-size5994	-	mir-556	3541	3636	RF00969	0
scaffold28208-size9192	+	mir-458	8906	8996	RF00750	0D
scaffold28216-size5992	-	tRNA	1065	1136	TRNAinf-euk	tRNAscan
scaffold28239-size5988	+	mir-124	4013	4091	RF00239	0D
scaffold2824-size14127	-	tRNA	26	98	TRNAinf-euk	tRNAscan
scaffold28253-size5987	-	mir-944	739	830	RF01024	0D
scaffold28255-size5986	-	mir-582	2022	2157	RF00927	0D
scaffold28255-size5986	+	mir-374	5156	5255	RF00840	0D
scaffold28256-size5986	-	tRNA	4666	4735	TRNAinf-euk	tRNAscan
scaffold2826-size14120	+	tRNA	8355	8427	TRNAinf-euk	tRNAscan
scaffold28294-size5983	+	tRNA	3305	3375	TRNAinf-euk	tRNAscan
scaffold28309-size5980	+	tRNA	4823	4895	TRNAinf-euk	tRNAscan
scaffold28316-size5980	+	mir-580	875	961	RF01000	0,0D
scaffold28316-size5980	+	tRNA	5557	5630	TRNAinf-euk	tRNAscan
scaffold2832-size14108	+	tRNA	8381	8448	TRNAinf-euk	tRNAscan
scaffold28321-size5979	-	mir-458	2655	2736	RF00750	0D
scaffold28328-size5978	-	tRNA	2309	2381	TRNAinf-euk	tRNAscan
scaffold28328-size5978	+	tRNA	2612	2693	TRNAinf-euk	tRNAscan
scaffold28328-size5978	-	tRNA	3832	3903	TRNAinf-euk	tRNAscan
scaffold2835-size14103	+	mir-392	4672	4735	RF00904	0,0D
scaffold28361-size5974	-	tRNA	3514	3587	TRNAinf-euk	tRNAscan
scaffold28362-size5974	+	mir-77	4173	4271	RF00827	0
scaffold28367-size5973	-	U6	674	770	RF00026	MAP
scaffold2838-size14098	-	tRNA	866	937	TRNAinf-euk	tRNAscan
scaffold28397-size5969	+	tRNA	792	863	TRNAinf-euk	tRNAscan
scaffold28411-size5967	-	tRNA	1522	1595	TRNAinf-euk	tRNAscan
scaffold28421-size5965	-	Hammerhead_1	5065	5118	RF00163	0D
scaffold28468-size5959	-	mir-556	3093	3173	RF00969	0
scaffold2848-size17134	+	tRNA	16889	16960	TRNAinf-euk	tRNAscan
scaffold2849-size14086	-	tRNA	6197	6268	TRNAinf-euk	tRNAscan
scaffold285-size33106	-	mir-1	28244	28314	RF00103	0
scaffold28503-size5955	-	mir-981	2904	3001	RF01926	0D
scaffold28525-size5951	+	lin-4	5322	5419	RF00052	0D
scaffold2855-size14083	+	mir-3179	9474	9556	RF02021	0,0D
scaffold28560-size5946	+	mir-652	3550	3643	RF00872	0D
scaffold28564-size5946	-	mir-927	2762	2825	RF00950	0D
scaffold28580-size5943	+	mir-3	4783	4850	RF00716	0
scaffold28612-size5938	+	tRNA	985	1056	TRNAinf-euk	tRNAscan
scaffold28612-size5938	+	tRNA	1061	1131	TRNAinf-euk	tRNAscan
scaffold28612-size5938	+	tRNA	5793	5864	TRNAinf-euk	tRNAscan
scaffold28636-size5936	-	tRNA	125	196	TRNAinf-euk	tRNAscan
scaffold28655-size6916	-	tRNA	4350	4421	TRNAinf-euk	tRNAscan
scaffold28658-size5932	+	tRNA	4422	4497	TRNAinf-euk	tRNAscan
scaffold28677-size5930	-	tRNA	3540	3653	TRNAinf-euk	tRNAscan
scaffold28699-size5928	+	tRNA	2160	2233	TRNAinf-euk	tRNAscan
scaffold2872-size14055	+	tRNA	13938	14016	TRNAinf-euk	tRNAscan
scaffold28726-size10195	-	tRNA	2546	2659	TRNAinf-euk	tRNAscan
scaffold28745-size5923	-	mir-944	84	167	RF01024	0
scaffold28754-size5922	+	U1	4727	4890	RF00003	9
scaffold28764-size5921	-	tRNA	1915	1986	TRNAinf-euk	tRNAscan
scaffold2877-size14048	+	tRNA	6143	6215	TRNAinf-euk	tRNAscan
scaffold28786-size5918	-	tRNA	2864	2935	TRNAinf-euk	tRNAscan
scaffold28794-size5916	+	lin-4	3091	3188	RF00052	0D
scaffold28801-size5915	-	mir-544	2490	2579	RF01045	0D
scaffold28805-size5914	+	tRNA	1538	1608	TRNAinf-euk	tRNAscan
scaffold28841-size5910	+	mir-549	4385	4497	RF00965	0D
scaffold28850-size5908	+	tRNA	1406	1478	TRNAinf-euk	tRNAscan
scaffold28854-size5908	+	tRNA	2716	2787	TRNAinf-euk	tRNAscan
scaffold28855-size5908	-	tRNA	986	1059	TRNAinf-euk	tRNAscan
scaffold2888-size14036	-	mir-934	392	483	RF01025	0D
scaffold28886-size5904	+	tRNA	201	273	TRNAinf-euk	tRNAscan
scaffold28893-size5903	-	tRNA	1139	1211	TRNAinf-euk	tRNAscan
scaffold289-size23104	-	tRNA	1122	1193	TRNAinf-euk	tRNAscan
scaffold28928-size5898	-	tRNA	5621	5687	TRNAinf-euk	tRNAscan
scaffold28938-size5896	+	tRNA	4865	5199	TRNAinf-euk	tRNAscan
scaffold28971-size5892	-	mir-186	4591	4678	RF00697	0D
scaffold2898-size14025	-	tRNA	203	274	TRNAinf-euk	tRNAscan
scaffold28996-size8025	-	mir-70	7441	7544	RF00833	0D
scaffold2902-size14022	-	tRNA	6915	6990	TRNAinf-euk	tRNAscan
scaffold2902-size14022	+	tRNA	7038	7111	TRNAinf-euk	tRNAscan
scaffold29041-size5884	-	mir-486	2553	2619	RF00784	0D
scaffold29088-size5877	+	tRNA	3472	3543	TRNAinf-euk	tRNAscan
scaffold2911-size14017	-	Histone3	10850	10891	RF00032	0
scaffold29121-size5874	+	Histone3	4517	4559	RF00032	0
scaffold29132-size5872	+	tRNA	2144	2215	TRNAinf-euk	tRNAscan
scaffold29138-size5871	-	tRNA	666	739	TRNAinf-euk	tRNAscan
scaffold29142-size5870	-	tRNA	2611	2686	TRNAinf-euk	tRNAscan
scaffold29160-size8851	+	SNORD35	209	283	RF00211	0
scaffold292-size23088	-	tRNA	4401	4472	TRNAinf-euk	tRNAscan
scaffold29235-size5857	-	tRNA	1761	1832	TRNAinf-euk	tRNAscan
scaffold29245-size5855	+	Histone3	5748	5789	RF00032	0
scaffold29262-size5854	-	tRNA	1507	1579	TRNAinf-euk	tRNAscan
scaffold29268-size5853	-	mir-208	4257	4352	RF00749	0D
scaffold2927-size14000	+	tRNA	8922	8994	TRNAinf-euk	tRNAscan
scaffold29274-size5853	+	tRNA	3668	3739	TRNAinf-euk	tRNAscan
scaffold29282-size5851	-	tRNA	2451	2527	TRNAinf-euk	tRNAscan
scaffold29322-size5846	-	tRNA	1791	1862	TRNAinf-euk	tRNAscan
scaffold29329-size5845	+	tRNA	4787	4860	TRNAinf-euk	tRNAscan
scaffold2934-size13997	+	mir-210	12444	12535	RF00679	0D
scaffold29372-size5840	+	mir-7	2784	2865	RF00053	0D
scaffold2938-size13992	+	mir-581	12079	12247	RF00961	0D
scaffold29393-size5837	+	tRNA	64	136	TRNAinf-euk	tRNAscan
scaffold29406-size5835	+	tRNA	2177	2266	TRNAinf-euk	tRNAscan
scaffold29412-size5834	+	tRNA	3656	3731	TRNAinf-euk	tRNAscan
scaffold29419-size5832	-	Histone3	2667	2708	RF00032	0
scaffold2942-size13986	-	tRNA	12592	12665	TRNAinf-euk	tRNAscan
scaffold29427-size5831	-	mir-944	718	810	RF01024	0D
scaffold2945-size13983	-	mir-458	8987	9058	RF00750	0
scaffold29469-size5825	+	tRNA	1788	1856	TRNAinf-euk	tRNAscan
scaffold29475-size5825	+	tRNA	2143	2214	TRNAinf-euk	tRNAscan
scaffold29499-size5821	+	tRNA	5280	5352	TRNAinf-euk	tRNAscan
scaffold295-size29426	+	tRNA	23616	23687	TRNAinf-euk	tRNAscan
scaffold2952-size13970	-	tRNA	7730	7803	TRNAinf-euk	tRNAscan
scaffold29605-size5808	+	mir-458	1544	1633	RF00750	0D
scaffold29611-size5806	+	tRNA	3361	3432	TRNAinf-euk	tRNAscan
scaffold2963-size13960	+	mir-335	8533	8631	RF00766	0
scaffold29636-size5803	+	mir-498	1307	1428	RF00958	0
scaffold29640-size5802	+	mir-101	5553	5629	RF00253	0
scaffold29645-size5802	+	mir-544	3451	3563	RF01045	0D
scaffold29646-size5802	+	K_chan_RES	5065	5178	RF00485	0
scaffold29647-size5801	+	tRNA	5543	5614	TRNAinf-euk	tRNAscan
scaffold2967-size13956	-	mir-499	12287	12378	RF00745	0
scaffold29675-size5797	-	tRNA	3039	3113	TRNAinf-euk	tRNAscan
scaffold29687-size11145	+	tRNA	4424	4496	TRNAinf-euk	tRNAscan
scaffold29687-size11145	+	tRNA	4690	4762	TRNAinf-euk	tRNAscan
scaffold2969-size13954	+	tRNA	558	630	TRNAinf-euk	tRNAscan
scaffold297-size26334	+	tRNA	13213	13287	TRNAinf-euk	tRNAscan
scaffold29705-size5793	-	tRNA	3451	3524	TRNAinf-euk	tRNAscan
scaffold2971-size13950	-	mir-460	10784	10860	RF00712	0
scaffold29740-size8688	+	mir-232	6918	7014	RF00856	0D
scaffold29765-size5786	+	mir-85	3831	3916	RF00810	0D
scaffold29777-size6845	+	mir-365	1580	1660	RF00659	0D
scaffold29793-size6724	+	tRNA	5131	5202	TRNAinf-euk	tRNAscan
scaffold29804-size5781	-	Histone3	321	362	RF00032	0
scaffold29804-size5781	+	Histone3	1574	1619	RF00032	0D
scaffold29817-size5778	+	tRNA	3419	3490	TRNAinf-euk	tRNAscan
scaffold2982-size13939	+	tRNA	691	765	TRNAinf-euk	tRNAscan
scaffold2982-size13939	-	tRNA	6241	6312	TRNAinf-euk	tRNAscan
scaffold2982-size13939	+	tRNA	9426	9499	TRNAinf-euk	tRNAscan
scaffold29823-size5778	+	mir-122	206	305	RF00684	0D
scaffold29834-size5776	+	mir-785	4213	4300	RF02244	0D
scaffold29859-size10186	+	mir-190	6938	7027	RF00672	0D
scaffold29867-size5770	+	mir-202	4601	4680	RF00705	0
scaffold29869-size5770	+	tRNA	1068	1139	TRNAinf-euk	tRNAscan
scaffold29869-size5770	+	tRNA	1144	1214	TRNAinf-euk	tRNAscan
scaffold29874-size5769	+	mir-944	2101	2191	RF01024	0D
scaffold29897-size5767	+	tRNA	3707	3780	TRNAinf-euk	tRNAscan
scaffold29900-size5766	-	tRNA	4204	4317	TRNAinf-euk	tRNAscan
scaffold2992-size13932	+	U2	665	809	RF00004	0
scaffold2992-size13932	+	U1	968	1131	RF00003	9
scaffold2992-size13932	-	Histone3	8704	8745	RF00032	0
scaffold2992-size13932	+	Histone3	10437	10478	RF00032	0
scaffold29926-size5763	-	mir-251	5282	5378	RF00837	0D
scaffold29934-size5762	+	mir-3	3158	3225	RF00716	0
scaffold29944-size11071	+	mir-578	1834	1932	RF00971	0D
scaffold29950-size5760	-	tRNA	981	1053	TRNAinf-euk	tRNAscan
scaffold29973-size5756	-	mir-988	1770	1858	RF01916	0D
scaffold3-size38024	-	tRNA	4305	4376	TRNAinf-euk	tRNAscan
scaffold30-size31688	-	tRNA	13558	13629	TRNAinf-euk	tRNAscan
scaffold30-size31688	-	mir-186	28305	28412	RF00697	0D
scaffold300-size22950	+	tRNA	17288	17360	TRNAinf-euk	tRNAscan
scaffold30023-size5751	+	tRNA	4548	4617	TRNAinf-euk	tRNAscan
scaffold30033-size5750	+	lsy-6	1597	1662	RF00823	0
scaffold30047-size5748	+	U6	717	809	RF00026	MAP
scaffold30060-size5747	-	tRNA	893	965	TRNAinf-euk	tRNAscan
scaffold30062-size5747	+	tRNA	1877	1950	TRNAinf-euk	tRNAscan
scaffold30088-size5744	+	tRNA	490	563	TRNAinf-euk	tRNAscan
[truncated: 3,380 more rows]
